# Supplementary material for: Multifactorial Microvariability of the Italian Raw Milk Cheese Microbiota and Implication for Current Regulatory Scheme
Source: mSystems. 2023 Jan 23;8(1):e01068-22. doi: 10.1128/msystems.01068-22 (PMC9948735; doi:10.1128/msystems.01068-22)
Supplement: DATA SET S1 [file msystems.01068-22-s0002.xlsx]

## Sheet: METADATA
Metadata report
Raw Name	Cheese Name	PDO	Cheese Type	Region	Matrix Type	Milk composition	Manufacturer	HLC Cluster	Sequencing	Quality filtering	Bos taurus	Reads classified
10-cheese	Cheese_96	No	Ricotta Bufala	N.D.	ND	vaccine serum	100	HPCCSTs 1	3351003	2854339	2477017	19436
11-cheese	Cheese_83	No	Pecorino Primo sale	N.D.	Hard	Vaccine 100%	99	HPCCSTs 2	4457967	3676416	3623645	71410
12-cheese	Cheese_15	Yes	Bufala (Mozzarella) DOP	Campania	Soft	Vaccine 100%	89	HPCCSTs 3	3238079	3072397	2844260	77165
13-cheese	Cheese_117	No	Toma pecora	N.D.	Semi-Hard	Sheep 100%	108	HPCCSTs 2	4388757	3805150	3803979	84048
14-cheese	Cheese_25	No	Caciotta	N.D.	Soft	Vaccine 100%	93	HPCCSTs 3	2140768	2065388	2028771	75932
15-cheese	Cheese_26	No	Caprino	N.D.	Soft	Caprino 100%	94	HPCCSTs 3	1829139	1767592	1765901	86184
16-cheese	Cheese_27	No	Caprino	N.D.	Soft	Caprino 100%	95	HPCCSTs 2	3339553	2989722	2948759	35804
17-cheese	Cheese_28	No	Caprino	N.D.	Soft	Caprino 100%	96	HPCCSTs 4	2733746	2574745	2541173	45612
18-cheese	Cheese_65	No	Pecorino	N.D.	Hard	Sheep 100%	1	HPCCSTs 3	2699310	2509632	2508644	85794
19-cheese	Cheese_66	No	Pecorino	N.D.	Hard	Sheep 100%	1	HPCCSTs 4	2207129	2150483	2149965	82614
1-cheese	Cheese_18	Yes	Bufala (Mozzarella) DOP	Campania	Soft	Vaccine 100%	92	HPCCSTs 3	6048001	5616515	5583081	77151
20-cheese	Cheese_88	Yes	Puzzone di Moena DOP	Trentino Alto Adige	Semi-Hard	Vaccine 100%	2	HPCCSTs 3	4001752	3638098	3636563	87912
21-cheese	Cheese_32	Yes	Emmentaler DOP	Svizzera	Semi-Hard	Vaccine 100%	97	HPCCSTs 3	3428683	3133068	3132159	90070
2-cheese	Cheese_16	Yes	Bufala (Mozzarella) DOP	Campania	Soft	Vaccine 100%	90	HPCCSTs 3	2957070	2658678	2560684	67914
3-cheese	Cheese_17	Yes	Bufala (Mozzarella) DOP	Campania	Soft	Vaccine 100%	91	HPCCSTs 3	3827730	3041980	2886730	59856
4-cheese	Cheese_114	No	Toma capra	N.D.	Semi-Hard	Caprino 100%	105	LPCCSTs 6	4482780	4188504	4185810	83095
5-cheese	Cheese_115	No	Toma capra	N.D.	Semi-Hard	Caprino 100%	106	HPCCSTs 2	2278478	2096779	2072252	46561
6-cheese	Cheese_116	No	Toma capra	N.D.	Semi-Hard	Caprino 100%	107	HPCCSTs 2	1903352	1750731	1736739	50832
7-cheese	Cheese_98	No	Ricotta Pecora	N.D.	ND	Sheep serum	102	LPCCSTs 6	2209624	2118392	2112931	80190
8-cheese	Cheese_99	No	Ricotta Pecora	N.D.	ND	Sheep serum	103	HPCCSTs 3	3500175	3069042	2997494	3433
9-cheese	Cheese_97	No	Ricotta Bufala	N.D.	ND	vaccine serum	101	HPCCSTs 5	3229242	2964072	2632541	24999
A1-ICM	Cheese_1	Yes	Asiago DOP	Veneto	Semi-Hard	Vaccine 100%	3	HPCCSTs 3	9529542	9276130	9247197	86486
A2-ICM	Cheese_2	Yes	Asiago DOP	Veneto	Semi-Hard	Vaccine 100%	4	HPCCSTs 3	5547089	5398858	4827298	88572
A3-ICM	Cheese_3	Yes	Asiago DOP	Veneto	Semi-Hard	Vaccine 100%	88	HPCCSTs 3	5553733	5409500	5406611	85785
A4-ICM	Cheese_4	Yes	Asiago DOP	Veneto	Semi-Hard	Vaccine 100%	5	HPCCSTs 2	6599647	6281147	5908100	87898
A5-ICM	Cheese_5	Yes	Asiago DOP	Trentino Alto Adige	Semi-Hard	Vaccine 100%	6	HPCCSTs 3	6788969	6539560	6537320	89057
B1-ICM	Cheese_6	Yes	Bitto DOP	Lombardia	Semi-Hard	Vaccine 90%	7	HPCCSTs 3	4751663	4651181	4637379	85411
B2-ICM	Cheese_7	Yes	Bitto DOP	Lombardia	Semi-Hard	Vaccine 90%	8	HPCCSTs 3	6440052	6108792	6107452	83621
B3-ICM	Cheese_8	Yes	Bitto DOP	Lombardia	Semi-Hard	Vaccine 90%	9	HPCCSTs 1	5816424	5607119	5605620	88686
C1-ICM	Cheese_70	Yes	Pecorino Fiore sardo DOP	Sardegna	Hard	Sheep 100%	10	HPCCSTs 3	5256784	5129216	5129043	88813
C2-ICM	Cheese_71	Yes	Pecorino Fiore sardo DOP	Sardegna	Hard	Sheep 100%	11	HPCCSTs 2	4961544	4863304	4863139	83767
C4-ICM	Cheese_72	Yes	Pecorino Fiore sardo DOP	Sardegna	Hard	Sheep 100%	12	HPCCSTs 2	5746989	5573393	5572892	87067
D1-ICM	Cheese_33	Yes	Fontina DOP	Valle d'Aosta	Semi-Hard	Vaccine 100%	13	HPCCSTs 4	4349368	4261391	4260383	84463
D2-ICM	Cheese_34	Yes	Fontina DOP	Valle d'Aosta	Semi-Hard	Vaccine 100%	14	HPCCSTs 3	5066621	4970477	4969327	84231
D3-ICM	Cheese_35	Yes	Fontina DOP	Valle d'Aosta	Semi-Hard	Vaccine 100%	2	HPCCSTs 3	3449455	3411959	3411716	89498
D4-ICM	Cheese_36	Yes	Fontina DOP	Valle d'Aosta	Semi-Hard	Vaccine 100%	15	HPCCSTs 3	6001873	5970990	5968402	89980
D5-ICM	Cheese_37	Yes	Fontina DOP	Valle d'Aosta	Semi-Hard	Vaccine 100%	5	LPCCSTs 5	3448897	3254446	3254260	80868
D6-ICM	Cheese_38	Yes	Fontina DOP	Valle d'Aosta	Semi-Hard	Vaccine 100%	16	HPCCSTs 3	3343746	3271558	3271208	86641
E1-ICM	Cheese_39	Yes	Formaggio di Fossa di Sogliano DOP	Toscana	Semi-Hard	Mix	17	LPCCSTs 1	3150282	3125639	3125107	90297
E2-ICM	Cheese_40	Yes	Formaggio di Fossa di Sogliano DOP	Toscana	Semi-Hard	Mix	2	HPCCSTs 3	5347032	5271591	5271153	89804
E3-ICM	Cheese_41	Yes	Formaggio di Fossa di Sogliano DOP	Emilia Romagna	Semi-Hard	Mix	18	HPCCSTs 2	3250514	3027430	3027208	79455
F1-ICM	Cheese_50	Yes	Montasio DOP	Friuli Venezia Giulia	Hard	Vaccine 100%	19	HPCCSTs 3	6941020	6883818	6881474	87188
F2-ICM	Cheese_51	Yes	Montasio DOP	Friuli Venezia Giulia	Hard	Vaccine 100%	2	HPCCSTs 3	8097415	7998160	7974776	88829
F3-ICM	Cheese_52	Yes	Montasio DOP	Friuli Venezia Giulia	Hard	Vaccine 100%	5	HPCCSTs 3	2625532	2335622	2224379	79730
F5-ICM	Cheese_53	Yes	Montasio DOP	Friuli Venezia Giulia	Hard	Vaccine 100%	20	HPCCSTs 3	4623554	4409046	4406670	87678
FM1-ICM	Cheese_42	Yes	Formai de mut dell’Alta Val Brembana DOP	Lombardia	Semi-Hard	Vaccine 100%	21	HPCCSTs 3	4956172	4750575	4749081	86143
FM2-ICM	Cheese_43	Yes	Formai de mut dell’Alta Val Brembana DOP	Lombardia	Semi-Hard	Vaccine 100%	22	HPCCSTs 3	3499490	3277818	3277498	83926
FM3-ICM	Cheese_44	Yes	Formai de mut dell’Alta Val Brembana DOP	Lombardia	Semi-Hard	Vaccine 100%	23	HPCCSTs 4	4215781	4097484	4094549	84918
G1-ICM	Cheese_80	Yes	Piacentinu ennese DOP	Sicilia	Hard	Sheep 100%	24	HPCCSTs 3	5405582	5320667	5319590	84521
G2-ICM	Cheese_81	Yes	Piacentinu ennese DOP	Sicilia	Hard	Sheep 100%	25	HPCCSTs 4	4367912	4290991	4290710	81698
G3-ICM	Cheese_82	Yes	Piacentinu ennese DOP	Sicilia	Hard	Sheep 100%	26	HPCCSTs 3	3188584	3023276	3023062	86786
GP1-ICM	Cheese_45	Yes	Grana padano DOP	Emilia Romagna	Hard	Vaccine 100%	79	HPCCSTs 5	2646515	2360343	2358999	78698
GP2-ICM	Cheese_46	Yes	Grana padano DOP	Emilia Romagna	Hard	Vaccine 100%	80	LPCCSTs 1	3827728	3329666	3327324	87805
GP3-ICM	Cheese_47	Yes	Grana padano DOP	Emilia Romagna	Hard	Vaccine 100%	81	HPCCSTs 1	1546242	1397715	1395148	92067
GP4-ICM	Cheese_48	Yes	Grana padano DOP	Emilia Romagna	Hard	Vaccine 100%	82	HPCCSTs 2	5730662	4935837	4934980	80738
GP5-ICM	Cheese_49	Yes	Grana padano DOP	Emilia Romagna	Hard	Vaccine 100%	83	HPCCSTs 1	2598461	2106611	2105477	88152
H1-ICM	Cheese_85	Yes	Provolone Valpadana DOP	Lombardia	Semi-Hard	Vaccine 100%	27	HPCCSTs 4	5049253	5004601	5002290	84156
H2-ICM	Cheese_86	Yes	Provolone Valpadana DOP	Lombardia	Semi-Hard	Vaccine 100%	28	HPCCSTs 5	4862966	4631776	4602244	81728
H3-ICM	Cheese_87	Yes	Provolone Valpadana DOP	Lombardia	Semi-Hard	Vaccine 100%	29	HPCCSTs 1	4502989	4360179	4358242	87446
L1-ICM	Cheese_100	Yes	Robiola di Roccaverano DOP	Piemonte	Soft	Caprino 50%	30	HPCCSTs 2	6586236	6441575	6437146	84275
L2-ICM	Cheese_101	Yes	Robiola di Roccaverano DOP	Piemonte	Soft	Caprino 50%	31	HPCCSTs 2	7681599	7272028	7250177	76263
L3-ICM	Cheese_102	Yes	Robiola di Roccaverano DOP	Piemonte	Soft	Caprino 50%	32	HPCCSTs 2	5393003	5022051	4950814	50078
M1-ICM	Cheese_103	Yes	Salva cremasco DOP	Lombardia	Soft	Vaccine 100%	33	HPCCSTs 1	5930999	5831295	5789115	88897
M2-ICM	Cheese_104	Yes	Salva cremasco DOP	Lombardia	Soft	Vaccine 100%	34	HPCCSTs 1	3894990	3602028	3597521	90234
M3-ICM	Cheese_105	Yes	Salva cremasco DOP	Lombardia	Soft	Vaccine 100%	104	HPCCSTs 5	6809911	6562873	6561792	86992
M4-ICM	Cheese_106	Yes	Salva cremasco DOP	Lombardia	Soft	Vaccine 100%	35	HPCCSTs 5	4008221	3778941	3778529	78302
MU1-ICM	Cheese_56	Yes	Murazzano DOP	Piemonte	Soft	Sheep 60%	36	HPCCSTs 3	4841824	4211801	4205673	87033
MU2-ICM	Cheese_57	Yes	Murazzano DOP	Piemonte	Soft	Sheep 60%	37	HPCCSTs 2	4297071	3583299	3580463	77503
MV1-ICM	Cheese_54	Yes	Monte Veronese DOP	Veneto	Semi-Hard	Vaccine 100%	38	HPCCSTs 3	5386297	5090911	5089478	85965
MV2-ICM	Cheese_55	Yes	Monte Veronese DOP	Veneto	Semi-Hard	Vaccine 100%	39	HPCCSTs 3	6431741	5507680	5495666	87549
N1-ICM	Cheese_107	Yes	Stelvio DOP	Trentino Alto Adige	Semi-Hard	Vaccine 100%	40	HPCCSTs 2	8829812	8394257	8392282	87130
NV1-ICM	Cheese_58	Yes	Nostrano Valtrompia DOP	Lombardia	Hard	Vaccine 100%	41	LPCCSTs 4	3669445	3614786	3614307	86325
O1-ICM	Cheese_109	Yes	Taleggio DOP	Lombardia	Soft	Vaccine 100%	42	HPCCSTs 3	4959094	4885547	4885000	91805
O2-ICM	Cheese_110	Yes	Taleggio DOP	Lombardia	Soft	Vaccine 100%	43	HPCCSTs 3	3956804	3920275	3915061	93169
O3-ICM	Cheese_111	Yes	Taleggio DOP	Lombardia	Soft	Vaccine 100%	44	HPCCSTs 1	4880046	4839517	4835439	93864
O5-ICM	Cheese_112	Yes	Taleggio DOP	Lombardia	Soft	Vaccine 100%	5	LPCCSTs 5	5391227	5141283	5140972	73242
O6-ICM	Cheese_113	Yes	Taleggio DOP	Lombardia	Soft	Vaccine 100%	45	HPCCSTs 3	3555397	3432819	3430917	83137
OS1-ICM	Cheese_59	Yes	Ossolano DOP	Piemonte	Semi-Hard	Vaccine 100%	46	HPCCSTs 3	3730470	3628598	3627691	88691
P1-ICM	Cheese_118	Yes	Toma Piemontese DOP	Piemonte	Semi-Hard	Vaccine 100%	47	HPCCSTs 3	1622559	1614445	1613969	79518
P2-ICM	Cheese_119	Yes	Toma Piemontese DOP	Piemonte	Semi-Hard	Vaccine 100%	48	HPCCSTs 3	6014245	5864534	5861831	90057
P3-ICM	Cheese_120	Yes	Toma Piemontese DOP	Piemonte	Semi-Hard	Vaccine 100%	49	HPCCSTs 3	4979981	4920961	4896362	82736
P4-ICM	Cheese_121	Yes	Toma Piemontese DOP	Piemonte	Semi-Hard	Vaccine 100%	5	HPCCSTs 3	5737025	5428528	5427580	91026
P5-ICM	Cheese_122	Yes	Toma Piemontese DOP	Piemonte	Semi-Hard	Vaccine 100%	50	HPCCSTs 3	5776847	5599043	5597958	89418
PR1-ICM	Cheese_60	Yes	Parmigiano Reggiano DOP	Emilia Romagna	Hard	Vaccine 100%	84	HPCCSTs 4	2814847	2519476	2496020	83904
PR2-ICM	Cheese_61	Yes	Parmigiano Reggiano DOP	Emilia Romagna	Hard	Vaccine 100%	85	LPCCSTs 1	1757136	1662270	1660814	87356
PR3-ICM	Cheese_62	Yes	Parmigiano Reggiano DOP	Emilia Romagna	Hard	Vaccine 100%	80	HPCCSTs 1	2062750	1930104	1924617	86415
PR4-ICM	Cheese_63	Yes	Parmigiano Reggiano DOP	Emilia Romagna	Hard	Vaccine 100%	86	LPCCSTs 1	6645045	5374488	5359810	84505
PR5-ICM	Cheese_64	Yes	Parmigiano Reggiano DOP	Emilia Romagna	Hard	Vaccine 100%	87	HPCCSTs 4	6664167	5369580	5314900	75115
PU1-ICM	Cheese_89	Yes	Puzzone di Moena DOP	Trentino Alto Adige	Semi-Hard	Vaccine 100%	51	HPCCSTs 3	6431802	6038653	6037338	83511
PU2-ICM	Cheese_90	Yes	Puzzone di Moena DOP	Trentino Alto Adige	Semi-Hard	Vaccine 100%	52	HPCCSTs 3	5457923	5191802	5190665	84396
Q1-ICM	Cheese_123	Yes	Valtellina Casera DOP	Lombardia	Semi-Hard	Vaccine 100%	7	HPCCSTs 3	4521151	4463421	4459780	88490
Q2-ICM	Cheese_124	Yes	Valtellina Casera DOP	Lombardia	Semi-Hard	Vaccine 100%	53	HPCCSTs 3	6531395	6420742	6419364	89736
Q3-ICM	Cheese_125	Yes	Valtellina Casera DOP	Lombardia	Semi-Hard	Vaccine 100%	5	HPCCSTs 3	7593225	7285082	7281096	90820
Q4-ICM	Cheese_126	Yes	Valtellina Casera DOP	Lombardia	Semi-Hard	Vaccine 100%	54	HPCCSTs 3	5016730	4845470	4844230	87847
R1-ICM	Cheese_29	Yes	Castelmagno DOP	Piemonte	Semi-Hard	Vaccine 80%	55	LPCCSTs 2	3907580	3874092	3872091	77851
R2-ICM	Cheese_30	Yes	Castelmagno DOP	Piemonte	Semi-Hard	Vaccine 80%	56	LPCCSTs 3	4215123	4139091	4138502	79845
R3-ICM	Cheese_31	Yes	Castelmagno DOP	Piemonte	Semi-Hard	Vaccine 80%	57	LPCCSTs 3	3128334	3100984	3097828	72921
S1-ICM	Cheese_84	Yes	Provolone del Monaco DOP	Campania	Semi-Hard	Vaccine 100%	58	HPCCSTs 3	4100834	3968835	3967095	82049
SC1-ICM	Cheese_108	Yes	Strachitunt DOP	Lombardia	Semi-Hard	Vaccine 100%	59	HPCCSTs 4	4290176	4094250	4092780	83967
T10-ICM	Cheese_75	No	Pecorino toscano	Toscana	Hard	Sheep 100%	60	HPCCSTs 2	6752728	6435373	6434667	80272
T12-ICM	Cheese_73	No	Pecorino romano	Lazio	Hard	Sheep 100%	9	HPCCSTs 3	7062468	6961909	6960412	69442
T1-ICM	Cheese_68	No	Pecorino della Basilicata	Basilicata	Hard	Sheep 100%	61	HPCCSTs 3	5616635	5557639	5557412	88768
T2-ICM	Cheese_76	No	Pecorino toscano	Toscana	Hard	Sheep 100%	62	HPCCSTs 2	9918876	8515668	8515184	84086
T3-ICM	Cheese_67	No	Pecorino Bolognese	Emilia Romagna	Hard	Sheep 100%	63	HPCCSTs 2	7313973	7055246	7047074	81124
T4-ICM	Cheese_69	No	Pecorino della Basilicata	Basilicata	Hard	Sheep 100%	64	HPCCSTs 3	5498347	5331961	5331727	92079
T5-ICM	Cheese_74	No	Pecorino romano	Lazio	Hard	Sheep 100%	98	HPCCSTs 3	6447951	6179072	6178844	92512
T7-ICM	Cheese_77	No	Pecorino toscano	Toscana	Hard	Sheep 100%	65	HPCCSTs 2	7190928	6364018	6363465	77343
T8-ICM	Cheese_78	No	Pecorino toscano	Toscana	Hard	Sheep 100%	65	HPCCSTs 2	5324416	4058554	4058080	80499
T9-ICM	Cheese_79	No	Pecorino toscano	Toscana	Hard	Sheep 100%	65	HPCCSTs 2	5060446	4048075	4047717	79904
U1-ICM	Cheese_127	Yes	Vastedda della Valle del Belìce DOP	Sicilia	Semi-Hard	Sheep 100%	66	HPCCSTs 2	4629527	4292605	4268743	67587
U2-ICM	Cheese_128	Yes	Vastedda della Valle del Belìce DOP	Sicilia	Semi-Hard	Sheep 100%	26	HPCCSTs 2	4814229	4599615	4575648	64143
V2-ICM	Cheese_91	Yes	Ragusano DOP	Sicilia	Semi-Hard	Vaccine 100%	67	HPCCSTs 3	3839586	3655108	3649574	85775
V3-ICM	Cheese_92	Yes	Ragusano DOP	Sicilia	Semi-Hard	Vaccine 100%	26	HPCCSTs 3	5566555	5392788	5392166	85952
X1-ICM	Cheese_9	Yes	Bra DOP	Piemonte	Hard	Vaccine 90%	68	HPCCSTs 3	3734446	3665740	3664399	91703
X2-ICM	Cheese_10	Yes	Bra DOP	Piemonte	Hard	Vaccine 90%	69	HPCCSTs 3	7405320	6600295	6599767	88439
X3-ICM	Cheese_11	Yes	Bra DOP	Piemonte	Hard	Vaccine 90%	70	LPCCSTs 2	7482856	7365276	7361918	73538
X4-ICM	Cheese_12	Yes	Bra DOP	Piemonte	Hard	Vaccine 90%	9	HPCCSTs 3	9631622	9191306	9179078	85438
XD1-ICM	Cheese_13	Yes	Bra DOP	Piemonte	Hard	Vaccine 90%	69	HPCCSTs 3	4810511	4079451	4078422	90659
XD2-ICM	Cheese_14	Yes	Bra DOP	Piemonte	Hard	Vaccine 90%	9	HPCCSTs 2	5347015	5112616	5111056	79627
Y1-ICM	Cheese_19	Yes	Caciocavallo DOP	Molise	Semi-Hard	Vaccine 100%	71	HPCCSTs 4	2017781	1995131	1752450	68716
Y2-ICM	Cheese_20	Yes	Caciocavallo DOP	Calabria	Semi-Hard	Vaccine 100%	72	HPCCSTs 1	3738260	3473173	3453019	81119
Y3-ICM	Cheese_21	Yes	Caciocavallo DOP	Molise	Semi-Hard	Vaccine 100%	73	HPCCSTs 3	5041832	4594918	4590932	89555
Y4-ICM	Cheese_22	Yes	Caciocavallo DOP	Basilicata	Semi-Hard	Vaccine 100%	74	HPCCSTs 3	5480959	5234826	5229375	86043
Y5-ICM	Cheese_23	Yes	Caciocavallo DOP	Campania	Semi-Hard	Vaccine 100%	75	HPCCSTs 3	5360512	5165017	5160546	77918
Y6-ICM	Cheese_24	Yes	Caciocavallo DOP	Campania	Semi-Hard	Vaccine 100%	76	HPCCSTs 3	3689894	3427822	3042488	78233
Z1-ICM	Cheese_93	Yes	Raschera DOP	Piemonte	Semi-Hard	Vaccine 90%	77	HPCCSTs 5	5490647	5394691	5387246	87974
Z2-ICM	Cheese_94	Yes	Raschera DOP	Piemonte	Semi-Hard	Vaccine 90%	78	HPCCSTs 3	3363319	3015977	3015599	90185
Z3-ICM	Cheese_95	Yes	Raschera DOP	Piemonte	Semi-Hard	Vaccine 90%	69	HPCCSTs 3	6138111	5805385	5804885	86864

## Sheet: METADATA_Summary
Metadata report summary counts
PDO	Count	Cheese Type	Count	Region	Count	Matrix Type	Count	Milk composition	Count	Manufacturer	Count	HLC Cluster	Count
Yes	103	Fontina DOP	6	Lombardia	24	ND	4	Vaccine 100%	74	5	6	HPCCSTs 3	65
No	25	Bra DOP	6	Piemonte	23	Hard	40	Sheep 100%	21	2	4	HPCCSTs 2	24
		Caciocavallo DOP	6	N.D.	15	Soft	22	Vaccine 90%	12	9	4	HPCCSTs 1	10
		Asiago DOP	5	Emilia Romagna	12	Semi-Hard	62	Caprino 100%	6	26	3	HPCCSTs 4	10
		Grana padano DOP	5	Campania	7			Mix	3	65	3	HPCCSTs 5	6
		Taleggio DOP	5	Toscana	7			Caprino 50%	3	69	3	LPCCSTs 1	4
		Toma Piemontese DOP	5	Sicilia	7			Vaccine 80%	3	1	2	LPCCSTs 6	2
		Parmigiano Reggiano DOP	5	Veneto	6			Vaccine serum	2	7	2	LPCCSTs 5	2
		Pecorino toscano	5	Valle d'Aosta	6			Sheep serum	2	80	2	LPCCSTs 2	2
		Bufala (Mozzarella) DOP	4	Trentino Alto Adige	5			Sheep 60%	2	100	1	LPCCSTs 3	2
		Montasio DOP	4	Friuli Venezia Giulia	4					99	1	LPCCSTs 4	1
		Salva cremasco DOP	4	Sardegna	3					89	1
		Valtellina Casera DOP	4	Basilicata	3					108	1
		Puzzone di Moena DOP	3	Lazio	2					93	1
		Toma capra	3	Molise	2					94	1
		Bitto DOP	3	Svizzera	1					95	1
		Pecorino Fiore sardo DOP	3	Calabria	1					96	1
		Formaggio di Fossa di Sogliano DOP	3							92	1
		Formai de mut dell’Alta Val Brembana DOP	3							97	1
		Piacentinu ennese DOP	3							90	1
		Provolone Valpadana DOP	3							91	1
		Robiola di Roccaverano DOP	3							105	1
		Castelmagno DOP	3							106	1
		Raschera DOP	3							107	1
		Ricotta Bufala	2							102	1
		Caprino	2							103	1
		Pecorino	2							101	1
		Ricotta Pecora	2							3	1
		Murazzano DOP	2							4	1
		Monte Veronese DOP	2							88	1
		Pecorino romano	2							6	1
		Pecorino della Basilicata	2							8	1
		Vastedda della Valle del Belìce DOP	2							10	1
		Ragusano DOP	2							11	1
		Pecorino Primo sale	1							12	1
		Toma pecora	1							13	1
		Caciotta	1							14	1
		Caprino	1							15	1
		Emmentaler DOP	1							16	1
		Stelvio DOP	1							17	1
		Nostrano Valtrompia DOP	1							18	1
		Ossolano DOP	1							19	1
		Provolone del Monaco DOP	1							20	1
		Strachitunt DOP	1							21	1
		Pecorino Bolognese	1							22	1
										23	1
										24	1
										25	1
										79	1
										81	1
										82	1
										83	1
										27	1
										28	1
										29	1
										30	1
										31	1
										32	1
										33	1
										34	1
										104	1
										35	1
										36	1
										37	1
										38	1
										39	1
										40	1
										41	1
										42	1
										43	1
										44	1
										45	1
										46	1
										47	1
										48	1
										49	1
										50	1
										84	1
										85	1
										86	1
										87	1
										51	1
										52	1
										53	1
										54	1
										55	1
										56	1
										57	1
										58	1
										59	1
										60	1
										61	1
										62	1
										63	1
										64	1
										98	1
										66	1
										67	1
										68	1
										70	1
										71	1
										72	1
										73	1
										74	1
										75	1
										76	1
										77	1
										78	1

## Sheet: Relative Abundance
Bacterial composition profiling of all 128 cheese
	Cheese_1	Cheese_10	Cheese_100	Cheese_101	Cheese_102	Cheese_103	Cheese_104	Cheese_105	Cheese_106	Cheese_107	Cheese_108	Cheese_109	Cheese_11	Cheese_110	Cheese_111	Cheese_112	Cheese_113	Cheese_114	Cheese_115	Cheese_116	Cheese_117	Cheese_118	Cheese_119	Cheese_12	Cheese_120	Cheese_121	Cheese_122	Cheese_123	Cheese_124	Cheese_125	Cheese_126	Cheese_127	Cheese_128	Cheese_13	Cheese_14	Cheese_15	Cheese_16	Cheese_17	Cheese_18	Cheese_19	Cheese_2	Cheese_20	Cheese_21	Cheese_22	Cheese_23	Cheese_24	Cheese_25	Cheese_26	Cheese_27
Acidipropionibacterium acidipropionici	0	0	0	0	0	0	0	0	0	0	0	0	0	0	0	0	0	0	0	0	0	0.00383431	0	0	0	0	0	0	0	0	0	0	0	0	0	0	0	0	0	0	0	0	0	0	0	0	0	0	0
Acidipropionibacterium jensenii	0	0	0	0	0	0	0	0	0	0	0	0	0	0	0	0	0	0	0	0	0	0.089608	0	0	0	0	0	0	0	0	0	0	0	0	0	0	0	0	0	0	0	0	0	0	0	0	0	0	0
Acidipropionibacterium unknown species	0	0	0	0	0	0	0	0	0	0	0	0	0	0	0	0	0	0	0	0	0	0.0111515	0	0	0	0	0	0	0	0	0	0	0	0	0	0	0	0	0	0	0	0	0	0	0	0	0	0	0
Acinetobacter albensis	0	0	0	0	0	0	0	0	0	0	0	0	0	0	0	0	0	0	0	0	0	0	0	0	0	0	0	0	0	0	0	0	0	0	0	0.0134984	0	0	0	0	0	0	0	0	0	0	0	0	0
Acinetobacter guillouiae	0	0	0	0	0	0	0	0	0	0	0	0	0	0	0	0	0	0	0.0364738	0	0	0	0	0	0	0	0	0	0	0	0	0	0	0	0	0	0	0	0	0	0	0	0	0	0	0	0	0	0
Acinetobacter johnsonii	0	0	0	0	0	0	0	0	0	0	0	0	0	0	0	0	0	0	0.0841663	0	0	0	0	0	0	0	0	0	0	0	0	0	0	0	0	0	0	0	0	0	0	0	0	0	0	0	0	0	0
Acinetobacter unknown species	0	0	0	0	0	0	0	0	0	0	0	0	0	0	0	0	0	0	0.0104724	0	0	0	0	0	0	0	0	0	0	0	0	0	0	0	0	0	0	0	0	0	0	0	0	0	0	0	0	0	0
Bavariicoccus seileri	0	0	0	0	0	0	0	0	0	0	0	0	0	0	0	0	0	0	0	0	0	0	0	0	0	0	0	0	0	0	0	0	0	0	0	0	0	0	0	0	0	0	0	0	0	0	0	0	0
Bifidobacterium crudilactis	0	0	0	0	0	0	0	0	0	0	0.0294291	0	0	0	0	0	0	0	0	0	0	0	0	0	0	0	0	0	0	0	0	0	0	0	0	0	0	0	0	0	0	0	0	0	0	0	0	0	0.00936865
Bifidobacterium mongoliense	0	0	0	0	0	0	0	0	0	0	0.144374	0	0.0507209	0	0	0	0	0	0	0	0	0	0	0	0	0	0	0	0	0	0	0	0	0	0	0	0	0	0	0	0	0	0	0	0	0	0	0	0
Bifidobacterium unknown species	0	0	0	0	0	0	0	0	0	0	0.0202952	0	0.00643954	0	0	0	0	0	0	0	0	0	0	0	0	0	0	0	0	0	0	0	0	0	0	0	0	0	0	0	0	0	0	0	0	0	0	0	0
Brachybacterium unknown species	0	0	0	0	0	0	0	0	0	0	0	0	0	0	0	0	0.00509822	0	0	0	0	0	0	0	0.0091016	0	0	0	0	0	0	0	0	0	0	0	0	0	0	0	0	0	0	0	0	0	0	0	0
Brevibacterium aurantiacum	0	0	0	0	0	0	0	0	0	0	0	0	0	0	0	0	0.0199155	0	0	0	0	0	0	0	0.042343	0	0	0	0	0	0	0	0	0	0	0	0	0	0	0	0	0	0	0	0	0	0	0	0
Brevibacterium unknown species	0	0	0	0	0	0	0	0	0	0	0	0	0	0	0	0	0	0	0	0	0	0	0	0	0.00340084	0	0	0	0	0	0	0	0	0	0	0	0	0	0	0	0	0	0	0	0	0	0	0	0
Brochothrix thermosphacta	0	0	0	0	0	0	0	0	0	0	0	0	0	0	0	0	0	0	0	0	0	0	0	0	0	0	0	0	0	0	0	0	0	0	0	0.00628714	0	0	0	0	0	0	0	0	0	0	0	0	0
Carnobacterium maltaromaticum	0	0	0	0	0	0	0	0	0	0	0	0	0	0	0	0	0	0	0	0	0	0	0	0	0	0	0	0	0	0	0	0	0	0	0	0.0177657	0	0	0	0	0	0	0	0	0	0	0.00419302	0	0
Chryseobacterium haifense	0	0	0	0	0	0	0	0	0	0	0	0	0	0	0	0	0	0	0	0	0	0	0	0	0	0	0	0	0	0	0	0	0	0	0	0	0	0	0	0	0	0	0	0	0	0	0	0	0
Citrobacter braakii	0	0	0	0	0	0	0	0	0	0	0	0	0	0	0	0	0	0	0	0	0	0	0	0	0	0	0	0	0	0	0	0.00407155	0	0	0	0	0	0	0	0	0	0	0	0	0	0	0	0	0
Citrobacter freundii	0	0	0	0	0	0	0	0	0	0	0	0	0	0	0	0	0	0	0	0	0	0	0	0	0	0	0	0	0	0	0	0.00794258	0	0	0	0	0	0	0	0	0	0	0	0	0	0	0	0	0.00473517
Citrobacter youngae	0	0	0	0	0	0	0	0	0	0	0	0	0	0	0	0	0	0	0	0	0	0	0	0	0	0	0	0	0	0	0	0.00757893	0	0	0	0	0	0	0	0	0	0	0	0	0	0	0	0	0
Corallococcus unknown species	0	0	0	0	0	0	0	0	0	0	0	0	0	0	0	0	0	0	0	0	0	0	0	0	0	0	0	0	0	0	0	0	0	0	0	0	0	0	0	0	0	0	0	0	0	0	0	0	0
Corynebacterium flavescens	0	0	0	0	0	0	0	0	0	0	0.0175359	0	0	0	0	0	0	0	0	0	0	0	0	0	0	0	0	0	0	0	0	0	0	0	0	0	0	0	0	0	0	0	0	0	0	0	0	0	0
Corynebacterium pollutisoli	0	0	0	0	0	0	0	0	0	0	0	0	0	0	0	0	0	0	0	0	0	0	0	0	0	0	0	0	0	0	0	0	0	0	0	0	0	0	0	0	0	0	0	0	0	0	0	0	0
Corynebacterium unknown species	0	0	0	0	0	0	0	0	0	0	0	0	0	0	0	0	0	0	0	0	0	0	0	0	0	0	0	0	0	0	0	0	0	0	0	0	0	0	0	0	0	0	0	0	0	0	0	0	0
Enterobacter asburiae	0	0	0	0	0	0	0	0	0	0	0	0	0	0	0	0	0	0	0	0	0	0	0	0	0	0	0	0	0	0	0	0	0	0	0	0	0	0	0	0	0	0	0	0	0	0	0	0	0
Enterobacter hormaechei	0	0	0	0	0	0	0	0	0	0	0	0	0	0	0	0	0	0	0.0371439	0	0	0	0	0	0	0	0	0	0	0	0	0.0119363	0.0436452	0	0	0	0	0	0	0	0	0	0	0	0	0	0	0	0
Enterobacter unknown species	0	0	0	0	0	0	0	0	0	0	0	0	0	0	0	0	0	0	0.00543154	0	0	0	0	0	0	0	0	0	0	0	0	0	0	0	0	0	0	0	0	0	0	0	0	0	0	0	0	0	0
Enterococcus durans	0	0	0	0	0	0	0	0	0	0	0	0	0	0	0	0	0	0	0	0	0	0	0	0	0	0	0	0	0	0	0	0	0	0	0	0	0	0	0	0	0	0.00872481	0	0	0	0	0	0	0
Enterococcus faecalis	0	0	0	0	0	0	0	0	0	0	0.0389122	0	0	0	0	0	0	0	0	0	0	0.00605731	0	0	0	0	0	0	0	0	0	0	0	0	0	0	0	0	0	0	0	0	0	0	0	0	0	0	0
Enterococcus faecium	0	0	0	0	0	0	0	0	0	0	0	0	0	0	0	0	0	0	0	0	0	0	0	0	0	0	0	0	0	0.0113112	0	0.00626713	0.00795059	0	0	0	0	0	0	0	0	0.0144822	0	0	0	0	0	0	0
Enterococcus gilvus	0	0	0	0	0	0	0	0	0	0	0	0	0	0	0	0	0	0	0	0	0	0	0	0	0	0	0	0	0	0	0	0	0	0	0	0	0	0	0	0	0	0	0	0	0	0	0	0	0
Enterococcus italicus	0	0	0	0	0	0	0	0	0	0	0	0	0	0	0	0	0	0	0	0	0	0	0	0	0	0	0	0	0	0	0	0	0.0136641	0	0	0	0	0	0	0	0	0	0	0	0	0	0	0	0
Enterococcus malodoratus	0	0	0	0	0	0	0	0	0	0	0.0141315	0	0	0	0	0	0	0	0	0	0	0	0	0	0	0	0	0	0	0	0	0	0	0	0	0	0	0	0	0	0	0	0	0	0	0	0	0	0
Enterococcus unknown species	0	0	0	0	0	0	0	0	0	0	0	0	0	0	0	0	0	0	0	0	0	0	0	0	0	0	0	0	0	0	0	0	0	0	0	0	0	0	0	0	0	0	0	0	0	0	0	0	0
Escherichia coli	0	0	0	0	0	0	0	0	0	0	0	0	0	0	0	0	0	0	0	0	0	0	0	0	0	0	0	0	0	0	0	0.00794273	0	0	0	0	0	0	0	0	0	0	0	0	0	0	0	0	0
Glutamicibacter unknown species	0	0	0	0	0	0	0	0	0	0	0	0	0	0	0	0.00899835	0	0	0	0	0	0	0	0	0	0	0	0	0	0	0	0	0	0	0	0	0	0	0	0	0	0	0	0	0	0	0	0	0
Hafnia alvei	0	0	0	0	0	0	0	0	0	0	0	0	0	0	0	0	0	0	0	0	0	0	0	0.00249888	0	0	0	0	0	0	0	0	0	0	0	0	0	0	0	0	0	0	0	0	0	0	0	0	0
Halomonas unknown species	0	0	0	0	0	0	0	0	0	0	0	0	0	0	0	0.0390766	0	0	0	0	0	0	0	0	0	0	0	0	0	0	0	0	0	0	0	0	0	0	0	0	0	0	0	0	0	0	0	0	0
Klebsiella michiganensis	0	0	0	0	0	0	0	0	0	0	0	0	0	0	0	0	0	0	0.00558742	0	0	0	0	0	0	0	0	0	0	0	0	0	0	0	0	0	0	0	0	0	0	0	0	0	0.00202125	0	0	0	0
Klebsiella oxytoca	0	0	0	0	0	0	0	0	0	0	0	0	0	0	0	0	0	0	0	0	0	0	0	0	0	0	0	0	0	0	0	0	0	0	0	0	0	0	0	0	0	0	0	0	0.00264664	0	0	0	0
Kocuria unknown species	0	0	0	0	0	0	0	0	0	0	0	0	0	0	0	0	0	0	0	0	0	0	0	0	0	0	0	0	0	0	0	0	0	0	0	0	0	0	0	0	0	0	0	0	0	0	0	0	0
Lactiplantibacillus plantarum	0	0	0	0	0	0	0	0	0	0	0.0188033	0	0.0048401	0	0	0	0	0	0	0.0376626	0	0	0	0	0.0142337	0	0	0	0	0.139188	0	0	0	0	0	0	0	0	0	0	0	0	0	0	0	0	0	0	0.0843983
Lactiplantibacillus unknown species	0	0	0	0	0	0	0	0	0	0	0	0	0	0	0	0	0	0	0	0	0	0	0	0	0	0	0	0	0	0.00398611	0	0	0	0	0	0	0	0	0	0	0	0	0	0	0	0	0	0	0
Lactobacillus amylolyticus	0	0	0	0	0	0	0	0	0.0139138	0	0	0	0	0	0	0	0	0	0	0	0	0	0	0	0	0	0	0	0	0	0	0	0	0	0	0	0	0	0	0	0	0	0	0	0	0	0	0	0
Lactobacillus amylovorus	0	0	0	0	0	0	0	0	0.039759	0	0	0	0	0	0	0	0	0	0	0	0	0	0	0	0	0	0	0	0	0	0	0	0	0	0	0	0	0	0	0	0	0	0	0	0	0	0	0	0
Lactobacillus brevis	0	0	0	0	0	0	0	0	0	0	0	0	0.00554789	0	0	0	0	0	0	0	0	0	0	0	0	0	0	0	0	0	0	0.0142368	0	0	0	0	0	0	0	0	0	0	0	0	0	0.00895672	0	0.0055204	0
Lactobacillus buchneri	0	0	0	0	0	0	0	0	0	0	0	0	0	0	0	0	0	0	0	0	0	0	0	0	0	0	0	0	0	0	0	0	0	0	0	0	0	0	0	0	0	0.046058	0.00494319	0	0	0.0111104	0	0	0
Lactobacillus casei	0	0	0	0	0	0	0	0	0	0	0	0	0	0	0	0	0	0	0	0	0	0	0	0	0	0.0103173	0	0	0	0	0	0	0	0	0	0	0	0	0	0	0	0	0	0	0	0	0	0	0
Lactobacillus coryniformis	0	0	0	0	0	0	0	0	0	0	0	0	0	0	0	0	0.0720841	0	0	0	0	0	0	0	0	0	0	0	0	0	0	0.0080747	0	0	0	0	0	0	0	0	0	0	0	0	0	0	0	0	0
Lactobacillus crispatus	0	0	0	0	0	0	0	0	0	0	0	0	0	0	0	0	0	0	0	0	0	0	0	0	0	0	0	0	0	0	0	0	0	0	0	0	0	0	0	0	0	0	0	0	0	0	0	0	0
Lactobacillus curvatus	0	0	0	0	0	0	0	0	0	0	0	0	0	0	0	0	0.0341181	0	0	0	0	0	0	0	0	0	0	0	0	0	0	0	0	0	0	0	0	0	0	0	0	0	0	0	0	0	0	0	0
Lactobacillus delbrueckii	0.00845982	0.0363222	0	0	0	0.596517	0.595902	0.11268	0.151716	0	0.10986	0	0	0.175805	0.552023	0.11556	0.0571809	0	0	0	0	0.0206913	0.0083417	0	0	0	0.148083	0.0303599	0.00538851	0	0.00789216	0.048222	0	0.00860688	0	0.0640886	0.0874859	0.0506288	0.104489	0	0.00600604	0.286653	0.098725	0.0388302	0.0622278	0.0210578	0.108765	0	0
Lactobacillus diolivorans	0	0	0	0	0	0	0	0	0	0	0	0	0.0135568	0	0	0	0	0	0	0	0	0	0	0	0	0	0	0	0	0	0	0	0	0	0	0	0	0	0	0	0	0	0	0	0	0	0	0	0
Lactobacillus equicursoris	0	0	0	0	0	0	0	0	0	0	0	0	0	0	0	0	0	0	0	0	0	0	0	0	0	0	0	0	0	0	0	0	0	0	0	0	0	0	0	0	0	0	0	0	0	0	0	0	0
Lactobacillus frumenti	0	0	0	0	0	0	0	0	0	0	0	0	0	0	0	0	0	0	0	0	0	0	0	0	0	0	0	0	0	0	0	0	0	0	0	0	0	0	0	0	0	0	0	0	0	0	0	0	0
Lactobacillus ghanensis	0	0	0	0	0	0	0	0	0	0	0	0	0	0	0	0	0	0	0	0	0	0	0	0	0	0	0	0	0	0	0	0	0	0	0	0	0.0125933	0	0	0	0	0	0	0	0	0	0	0	0
Lactobacillus harbinensis	0	0	0	0	0	0	0	0	0	0	0	0	0	0	0	0	0	0	0	0	0	0	0	0	0	0	0	0	0	0	0	0	0	0	0	0	0	0	0	0	0	0	0	0	0	0	0	0	0
Lactobacillus helveticus	0	0.191487	0	0	0	0	0	0.449795	0.6458	0	0.0441347	0	0	0	0	0	0	0	0	0	0	0	0.0193438	0	0	0	0.150856	0	0.235482	0.028977	0	0	0	0.0209801	0	0.0839694	0.24558	0.0912803	0.0951134	0	0	0	0.0205015	0.0496148	0	0	0.134959	0	0
Lactobacillus hilgardii	0	0	0	0	0	0	0	0	0	0	0	0	0	0	0	0	0	0	0	0	0	0	0	0	0	0	0	0	0	0	0	0	0	0	0	0	0	0	0	0	0	0	0	0	0	0	0	0	0
Lactobacillus kefiranofaciens	0	0	0	0	0	0	0	0	0.0101922	0	0	0	0	0	0	0	0	0	0	0	0	0	0	0	0	0	0	0	0	0	0	0	0	0	0	0	0.0105112	0	0	0	0	0	0	0	0	0	0	0	0
Lactobacillus kefiri	0	0	0	0	0	0	0	0	0	0	0	0	0.0361403	0	0	0	0	0	0	0	0	0	0	0	0	0	0	0	0	0	0	0	0	0	0	0	0	0	0	0	0	0	0	0	0	0	0	0	0
Lactobacillus otakiensis	0	0.00462612	0	0	0	0	0	0	0	0	0	0	0.456221	0	0	0	0	0	0	0	0	0	0	0.0271749	0	0	0	0.00756291	0	0	0	0	0	0	0.0220341	0	0	0	0	0	0	0	0	0	0	0	0	0.0184214	0
Lactobacillus parabuchneri	0	0	0	0	0	0	0	0	0	0	0.0675543	0	0.0109114	0	0	0	0.0188246	0	0	0	0	0	0	0	0	0	0.00659363	0.0176163	0	0	0.115728	0	0	0	0	0	0	0	0	0	0	0.0230307	0.0306779	0	0	0.0198775	0	0	0
Lactobacillus paracasei	0	0	0	0	0	0	0	0	0.00990778	0.0525912	0.15073	0	0.21631	0	0	0.0125022	0.173108	0	0	0.022469	0	0.148515	0	0.149244	0	0	0	0.278167	0	0	0.202489	0.222189	0.20561	0	0.080132	0	0.00765337	0	0.00575278	0.705697	0	0.0732973	0.00888882	0.116389	0.0122548	0.0415047	0.00674777	0.207976	0.0540868
Lactobacillus parafarraginis	0	0	0	0	0	0	0	0	0	0	0	0	0	0	0	0	0	0	0	0	0	0	0	0	0	0	0.00556037	0	0	0	0	0	0	0	0	0	0	0	0	0	0	0	0.00984193	0	0	0	0	0	0
Lactobacillus pentosus	0	0	0	0	0	0	0	0	0	0	0	0	0	0	0	0	0	0	0	0	0	0	0	0	0	0	0	0	0	0	0	0	0	0	0	0	0	0	0	0	0	0	0	0	0	0	0	0	0
Lactobacillus pontis	0	0	0	0	0	0	0	0	0	0	0	0	0	0	0	0	0	0	0	0	0	0	0	0	0	0	0	0	0	0	0	0	0	0	0	0	0	0	0	0	0	0	0	0	0	0	0	0	0
Lactobacillus rhamnosus	0	0	0	0	0	0	0	0	0	0	0	0	0	0	0	0	0	0	0	0	0	0.0157276	0	0	0	0	0	0	0	0	0	0.00960864	0.00721749	0	0	0	0	0	0	0.00805739	0	0	0.026223	0.0232184	0	0	0	0	0
Lactobacillus sakei	0	0	0	0	0	0	0	0	0	0	0	0	0	0	0	0	0.0189961	0	0	0	0	0	0	0	0	0	0	0	0	0	0	0	0	0	0	0	0	0	0	0	0	0	0	0	0	0	0	0	0
Lactobacillus unknown species	0	0.00853287	0	0	0	0.0280253	0.0224578	0.0140114	0.0267938	0	0.0219437	0	0.0601667	0.00838465	0.0253672	0	0.0513446	0	0	0.00955218	0	0.0192093	0	0.0111483	0	0	0.0106139	0.0170542	0.0090275	0	0.0138646	0.0227954	0.0160188	0	0.00738127	0	0.0129557	0.00648012	0.0100715	0.0603341	0	0.0213178	0.00862871	0.0129023	0.00570709	0.00886792	0.00958444	0.0131861	0.0118468
Lactobacillus versmoldensis	0	0	0	0	0	0	0	0	0	0	0	0	0	0	0	0	0	0	0	0	0	0	0	0	0.00752996	0	0	0	0	0	0	0.00740393	0	0	0	0	0	0	0	0	0	0	0	0	0	0	0	0	0
Lactobacillus zeae	0	0	0	0	0	0	0	0	0	0	0	0	0	0	0	0	0	0	0	0	0	0	0	0	0	0	0	0	0	0	0	0	0	0	0	0	0	0	0	0	0	0	0	0	0	0	0	0	0
Lactococcus garvieae	0	0	0	0	0	0	0	0	0	0	0	0	0	0	0	0	0	0	0	0	0	0	0	0	0	0	0	0	0	0	0	0	0	0	0	0	0	0	0	0	0	0	0	0	0.0120754	0.0444442	0	0	0
Lactococcus lactis	0.111554	0	0.964801	0.927812	0.865224	0	0	0.013468	0	0.903204	0.024243	0	0.0739302	0	0	0	0	0	0.675029	0.51701	0.654502	0	0.102978	0.052572	0.0957123	0	0	0.00644755	0	0.00503034	0.00577234	0.265003	0.195866	0	0.822719	0	0	0	0	0	0	0.0377793	0.00518106	0	0.0468386	0.0236697	0	0.0621189	0.660941
Lactococcus laudensis	0	0	0	0.00964529	0	0	0	0	0	0.00968967	0	0	0	0	0	0	0	0	0	0	0	0	0	0	0	0	0	0	0	0	0	0	0	0	0.0128076	0	0	0	0	0	0	0	0	0	0	0	0	0	0
Lactococcus petauri	0	0	0	0	0	0	0	0	0	0	0	0	0	0	0	0	0	0	0	0	0	0	0	0	0	0	0	0	0	0	0	0	0	0	0	0	0	0	0	0	0	0	0	0	0.0100946	0.00531939	0	0	0
Lactococcus piscium	0	0	0	0	0	0	0	0	0	0	0	0	0	0	0	0	0	0	0	0	0	0	0	0	0	0	0	0	0	0	0	0	0	0	0	0.0937179	0	0.0349933	0	0	0	0	0	0	0	0.00890744	0	0	0
Lactococcus raffinolactis	0	0	0	0	0.0641245	0	0	0	0	0	0	0	0	0	0	0	0	0	0	0	0	0	0	0	0	0	0	0	0	0	0	0.00860254	0	0	0.0178994	0.0146031	0	0	0	0	0	0.00589362	0	0	0	0.0137804	0	0	0
Lactococcus unknown species	0	0	0.0351979	0.024459	0.0380113	0	0	0	0	0.0157702	0	0	0	0	0	0	0	0	0.0140978	0.0125385	0.0154896	0	0	0	0.00559107	0	0	0	0	0	0	0.0098636	0.00610529	0	0.0220691	0.045365	0	0.0177453	0	0	0	0	0	0	0	0.00935619	0	0	0.0127456
Lelliottia unknown species	0	0	0	0	0	0	0	0	0	0	0	0	0	0	0	0	0	0	0	0	0	0	0	0	0	0	0	0	0	0	0	0	0	0	0	0	0	0	0	0	0	0	0	0	0	0	0	0	0
Leuconostoc citreum	0	0	0	0	0	0	0	0	0	0	0	0	0	0	0	0	0	0	0.0133051	0	0	0	0	0	0	0	0	0	0	0	0	0	0	0	0	0	0	0	0	0	0	0	0	0	0	0	0	0	0
Leuconostoc lactis	0	0	0	0	0	0	0	0	0	0	0	0	0	0	0	0	0	0	0	0.0182647	0	0	0	0	0	0	0	0	0	0	0	0	0	0	0	0	0	0	0	0	0	0.0689542	0	0.0157953	0	0.0570795	0.0201532	0	0
Leuconostoc mesenteroides	0.0154172	0	0	0.0380839	0	0	0	0	0	0	0.0478091	0	0.0652165	0	0	0	0.0111235	0	0.0256671	0.0127227	0	0	0	0.0203293	0.0682449	0	0	0	0	0	0	0	0	0	0.0149584	0	0	0	0	0	0	0	0	0	0	0	0	0	0
Leuconostoc pseudomesenteroides	0.0736649	0	0	0	0.0156956	0	0	0	0	0.00897109	0.019674	0	0	0	0	0	0	0	0	0.171506	0	0	0	0	0	0	0	0	0	0	0	0	0	0	0	0	0	0	0	0	0.0146537	0	0	0	0	0	0	0	0.0737952
Leuconostoc unknown species	0.0837895	0	0	0	0.0169459	0	0	0	0	0.00977244	0.0246387	0	0	0	0	0	0	0	0	0.194248	0	0	0	0	0	0	0	0	0	0	0	0	0	0	0	0	0	0	0	0	0.0159805	0	0	0	0	0	0	0	0.0755037
Limosilactobacillus fermentum	0	0	0	0	0	0	0	0	0	0	0	0	0	0	0	0	0	0	0	0	0	0	0	0	0	0	0	0	0	0	0	0	0	0	0	0	0	0	0	0	0	0	0	0	0.058475	0	0	0	0
Limosilactobacillus unknown species	0	0	0	0	0	0	0	0	0	0	0	0	0	0	0	0	0	0	0	0	0	0	0	0	0	0	0	0	0	0	0	0	0	0	0	0	0	0	0	0	0	0	0	0	0	0	0	0	0
Macrococcus caseolyticus	0	0	0	0	0	0	0	0	0	0	0	0	0	0	0	0	0	0	0	0	0	0	0	0	0	0	0	0	0	0	0	0	0	0	0	0	0	0	0	0	0	0	0	0	0	0	0	0	0
Marinilactibacillus psychrotolerans	0	0	0	0	0	0	0	0	0	0	0	0	0	0	0	0	0.00556497	0	0	0	0	0	0	0	0	0	0	0	0	0	0	0	0	0	0	0	0	0	0	0	0	0	0	0	0	0	0	0	0
Pasteurella unknown species	0	0	0	0	0	0	0	0	0	0	0	0	0	0	0	0	0	0	0	0	0	0	0	0	0	0	0	0	0	0	0	0	0	0	0	0	0	0	0	0	0	0	0	0	0	0	0	0	0
Pediococcus acidilactici	0	0	0	0	0	0	0	0	0	0	0	0	0	0	0	0	0	0	0	0	0	0	0	0	0	0	0	0	0	0	0	0	0	0	0	0	0	0	0	0.0329671	0	0	0	0	0	0	0	0	0
Pediococcus parvulus	0	0	0	0	0	0	0	0	0	0	0	0	0	0	0	0	0	0	0	0	0	0	0	0	0	0	0	0	0	0	0	0	0.0916568	0	0	0	0	0	0	0	0	0	0	0	0	0	0	0	0
Pediococcus pentosaceus	0	0	0	0	0	0	0	0	0	0	0	0	0	0	0	0	0	0	0	0	0	0	0	0	0	0	0	0	0	0	0	0	0	0	0	0	0	0	0	0	0	0	0	0	0	0	0	0	0
Pediococcus unknown species	0	0	0	0	0	0	0	0	0	0	0	0	0	0	0	0	0	0	0	0	0	0	0	0	0	0	0	0	0	0	0	0	0.0127208	0	0	0	0	0	0	0.00752382	0	0	0	0	0	0	0	0	0
Photobacterium phosphoreum	0	0	0	0	0	0	0	0	0	0	0	0	0	0	0	0	0	0	0	0	0	0	0	0	0	0	0	0	0	0	0	0	0	0	0	0	0	0	0	0	0	0	0	0	0	0	0	0	0
Photobacterium unknown species	0	0	0	0	0	0	0	0	0	0	0	0	0	0	0	0.008829	0	0	0	0	0	0	0	0	0	0	0	0	0	0	0	0	0	0	0	0	0	0	0	0	0	0	0	0	0	0	0	0	0
Propionibacterium freudenreichii	0	0	0	0	0	0	0	0	0	0	0	0	0	0	0	0	0	0	0	0	0	0.0880902	0	0	0	0	0	0	0	0	0	0	0	0	0	0	0	0	0	0	0	0	0.0247127	0	0	0	0	0	0
Propionibacterium unknown species	0	0	0	0	0	0	0	0	0	0	0	0	0	0	0	0	0	0	0	0	0	0.00726286	0	0	0	0	0	0	0	0	0	0	0	0	0	0	0	0	0	0	0	0	0	0	0	0	0	0	0
Pseudoalteromonas translucida	0	0	0	0	0	0	0	0	0	0	0	0	0	0	0	0.0268732	0	0	0	0	0	0	0	0	0	0	0	0	0	0	0	0	0	0	0	0	0	0	0	0	0	0	0	0	0	0	0	0	0
Pseudoalteromonas unknown species	0	0	0	0	0	0	0	0	0	0	0	0	0	0	0	0.00564244	0	0	0	0	0	0	0	0	0	0	0	0	0	0	0	0	0	0	0	0	0	0	0	0	0	0	0	0	0	0	0	0	0
Pseudomonas brenneri	0	0	0	0	0	0	0	0	0	0	0	0	0	0	0	0	0	0.013432	0	0	0	0	0	0	0	0	0	0	0	0	0	0	0	0	0	0	0	0	0	0	0	0	0	0	0	0	0	0	0
Pseudomonas bubulae	0	0	0	0	0	0	0	0	0	0	0	0	0	0	0	0	0	0.533112	0.00644696	0	0	0	0	0	0	0	0	0	0	0	0	0	0	0	0	0.0186094	0	0	0	0	0	0	0	0	0	0	0	0	0
Pseudomonas carnis	0	0	0	0	0	0	0	0	0	0	0	0	0	0	0	0	0	0.00690473	0	0	0	0	0	0	0	0	0	0	0	0	0	0	0	0	0	0.00785227	0	0	0	0	0	0	0	0	0	0	0	0	0
Pseudomonas fragi	0	0	0	0	0	0	0	0	0	0	0	0	0	0	0	0	0	0.028567	0.00584936	0	0	0	0	0	0	0	0	0	0	0	0	0	0	0	0	0.0471062	0	0	0	0	0	0	0	0	0	0	0	0	0
Pseudomonas gessardii	0	0	0	0	0	0	0	0	0	0	0	0	0	0	0	0	0	0.0484594	0	0	0	0	0	0	0	0	0	0	0	0	0	0	0	0	0	0.0029445	0	0	0	0	0	0	0	0	0	0	0	0	0
Pseudomonas helleri	0	0	0	0	0	0	0	0	0	0	0	0	0	0	0	0	0	0.00643033	0.0295916	0	0	0	0	0	0	0	0	0	0	0	0	0	0	0	0	0.0218363	0	0	0	0	0	0	0	0	0	0	0	0	0
Pseudomonas lactis	0	0	0	0	0	0	0	0	0	0	0	0	0	0	0	0	0	0.00923556	0	0	0	0	0	0	0	0	0	0	0	0	0	0	0	0	0	0.00641954	0	0	0	0.00589592	0	0	0	0	0	0	0	0	0
Pseudomonas lundensis	0	0	0	0	0	0	0	0	0	0	0	0	0	0	0	0	0	0.0096738	0	0	0	0	0	0	0	0	0	0	0	0	0	0	0	0	0	0	0	0	0	0	0	0	0	0	0	0	0	0	0
Pseudomonas lurida	0	0	0	0	0	0	0	0	0	0	0	0	0	0	0	0	0	0	0	0	0	0	0	0	0	0	0	0	0	0	0	0	0	0	0	0.0212394	0	0	0	0	0	0	0	0	0	0	0	0	0
Pseudomonas proteolytica	0	0	0	0	0	0	0	0	0	0	0	0	0	0	0	0	0	0.0266687	0	0	0	0	0	0	0	0	0	0	0	0	0	0	0	0	0	0.0416501	0	0	0	0	0	0	0	0	0	0	0	0	0
Pseudomonas saxonica	0	0	0	0	0	0	0	0	0	0	0	0	0	0	0	0	0	0	0	0	0	0	0	0	0	0	0	0	0	0	0	0	0	0	0	0	0	0	0	0	0	0	0	0	0	0	0	0	0
Pseudomonas simiae	0	0	0	0	0	0	0	0	0	0	0	0	0	0	0	0	0	0	0	0	0	0	0	0	0	0	0	0	0	0	0	0	0	0	0	0	0	0	0	0	0	0	0	0	0	0	0	0	0
Pseudomonas sivasensis	0	0	0	0	0	0	0	0	0	0	0	0	0	0	0	0	0	0.159969	0	0	0	0	0	0	0	0	0	0	0	0	0	0	0	0	0	0	0	0	0	0	0	0	0	0	0	0	0	0	0
Pseudomonas unknown species	0	0	0	0	0	0	0	0	0	0	0	0	0	0	0	0	0	0.138974	0.00606054	0	0	0	0	0	0	0	0	0	0	0	0	0	0	0	0	0.0245757	0	0	0	0	0	0	0	0	0	0	0	0	0
Psychrobacter fozii	0	0	0	0	0	0	0	0	0	0	0	0.00580083	0	0	0	0.0617297	0	0	0	0	0	0	0	0	0	0	0	0	0	0	0	0	0	0	0	0	0	0	0	0	0	0	0	0	0	0	0	0	0
Psychrobacter immobilis	0	0	0	0	0	0	0	0	0	0	0	0	0	0	0	0.239615	0	0	0	0	0	0	0	0	0	0	0	0	0	0	0	0	0	0	0	0	0	0	0	0	0	0	0	0	0	0	0	0	0
Psychrobacter pacificensis	0	0	0	0	0	0	0	0	0	0	0	0	0	0	0	0.00819928	0	0	0	0	0	0	0	0	0	0	0	0	0	0	0	0	0	0	0	0	0	0	0	0	0	0	0	0	0	0	0	0	0
Psychrobacter unknown species	0	0	0	0	0	0	0	0	0	0	0	0.00848456	0	0	0	0.20472	0	0.0185729	0	0	0	0.0486218	0	0	0	0	0	0	0	0	0	0	0	0	0	0	0	0	0	0	0	0	0	0	0	0	0	0	0
Rahnella inusitata	0	0	0	0	0	0	0	0	0	0	0	0	0	0	0	0	0	0	0	0	0	0	0	0	0	0	0	0	0	0	0	0	0	0	0	0.0112035	0	0	0	0	0	0	0	0	0	0	0	0	0
Raoultella ornithinolytica	0	0	0	0	0	0	0	0	0	0	0	0	0	0	0	0	0	0	0	0	0	0	0	0	0	0	0	0	0	0	0	0	0	0	0	0	0	0	0	0	0	0	0	0	0	0	0	0	0
Raoultella terrigena	0	0	0	0	0	0	0	0	0	0	0	0	0	0	0	0	0	0	0	0.00402539	0	0	0	0	0	0	0	0	0	0	0	0	0	0	0	0	0	0	0	0	0	0	0	0	0	0	0	0	0.0125831
Serratia liquefaciens	0	0	0	0	0	0	0	0	0	0	0	0	0	0	0	0	0	0	0.00369796	0	0	0	0	0	0	0	0	0	0	0	0	0	0	0	0	0	0	0	0	0	0	0	0	0	0	0	0	0	0
Staphylococcus equorum	0	0	0	0	0	0	0	0	0	0	0	0	0	0	0	0	0	0	0	0	0	0	0	0	0	0	0	0	0	0	0	0	0	0	0	0	0	0	0	0	0	0	0	0	0	0	0	0	0
Staphylococcus saprophyticus	0	0	0	0	0	0	0	0	0	0	0	0	0	0	0	0	0	0	0	0	0	0	0	0	0	0	0	0	0	0	0	0	0	0	0	0	0	0	0	0	0	0	0	0	0	0	0	0	0
Staphylococcus unknown species	0	0	0	0	0	0	0	0	0	0	0	0	0	0	0	0	0	0	0	0	0	0	0	0	0	0	0	0	0	0	0	0	0	0	0	0	0	0	0	0	0	0	0	0	0	0	0	0	0
Streptococcus equinus	0	0	0	0	0	0	0	0	0	0	0	0	0	0	0	0	0	0	0	0	0	0	0	0	0	0	0	0	0	0	0	0	0	0	0	0	0	0	0	0	0	0	0	0	0.00816409	0	0	0	0
Streptococcus gallolyticus	0	0	0	0	0	0	0	0	0	0	0	0	0	0	0	0	0	0	0	0	0	0	0	0	0	0	0	0	0	0	0	0.106447	0.0750222	0	0	0	0	0	0	0	0	0.0978021	0	0	0.125222	0	0	0	0
Streptococcus infantarius	0	0	0	0	0	0	0	0	0	0	0	0	0	0	0	0	0	0	0	0	0	0	0	0	0	0	0	0	0	0	0	0.0505287	0.00696943	0	0	0	0	0	0	0	0	0.0060952	0	0	0.169447	0	0	0	0
Streptococcus lutetiensis	0	0	0	0	0	0	0	0	0	0	0	0	0	0	0	0	0	0	0	0	0	0	0	0	0	0	0	0	0	0	0	0	0	0	0	0	0	0	0	0	0	0	0	0	0.0129181	0	0	0	0
Streptococcus parauberis	0	0	0	0	0	0	0	0	0	0	0	0	0	0	0	0	0	0	0	0	0	0	0	0	0	0	0	0	0	0	0	0	0	0	0	0	0	0	0	0	0	0	0	0	0	0.0165536	0	0	0
Streptococcus salivarius	0	0	0	0	0	0	0	0	0	0	0	0	0	0	0	0	0	0	0	0	0	0	0	0	0	0	0	0	0	0	0	0	0	0	0	0	0	0	0	0	0	0	0	0	0.0102825	0.00660497	0	0	0
Streptococcus suis	0	0	0	0	0	0	0	0	0	0	0	0	0	0	0	0	0	0	0	0	0	0	0	0	0	0	0	0	0	0	0	0	0	0	0	0	0	0	0	0	0	0	0	0	0	0.0121278	0	0	0
Streptococcus thermophilus	0.682258	0.748592	0	0	0	0.365032	0.373192	0.398279	0.101917	0	0.048546	0.958493	0	0.79213	0.409126	0.0742056	0.522544	0	0.0409822	0	0.33001	0.517291	0.847715	0.724032	0.726995	0.968415	0.665642	0.629159	0.734827	0.792569	0.638714	0.149568	0.293992	0.959877	0	0.44419	0.584819	0.785292	0.759239	0.164862	0.935737	0.293798	0.752632	0.732194	0.418513	0.61157	0.694135	0.673544	0
Streptococcus uberis	0	0	0	0	0	0	0	0	0	0	0	0	0	0	0	0	0	0	0	0	0	0	0	0	0	0	0	0	0	0	0	0	0	0	0	0	0	0	0	0	0	0	0	0	0	0.0308803	0	0	0
Streptococcus unknown species	0.0248567	0.0104407	0	0	0	0.0104254	0.00844879	0.0117673	0	0	0	0.0272208	0	0.0236794	0.0134825	0	0.0100966	0	0	0	0	0.0239395	0.0216219	0.0130006	0.026847	0.0212672	0.0126517	0.0136321	0.015275	0.0189377	0.0155405	0.0317168	0.0235608	0.0105359	0	0.0130786	0.0384009	0.0135816	0.0253344	0.014662	0.0276228	0.0161144	0.00904381	0.0110556	0.0431129	0.0483301	0.0214618	0.0192325	0
Tetragenococcus koreensis	0	0	0	0	0	0	0	0	0	0	0.142094	0	0	0	0	0	0	0	0	0	0	0	0	0	0	0	0	0	0	0	0	0	0	0	0	0	0	0	0	0	0	0	0	0	0	0	0	0	0
Tetragenococcus unknown species	0	0	0	0	0	0	0	0	0	0	0.0152899	0	0	0	0	0	0	0	0	0	0	0	0	0	0	0	0	0	0	0	0	0	0	0	0	0	0	0	0	0	0	0	0	0	0	0	0	0	0
Vagococcus salmoninarum	0	0	0	0	0	0	0	0	0	0	0	0	0	0	0	0.0256926	0	0	0	0	0	0	0	0	0	0	0	0	0	0	0	0	0	0	0	0	0	0	0	0	0	0	0	0	0	0	0	0	0
Vibrio casei	0	0	0	0	0	0	0	0	0	0	0	0	0	0	0	0.0144049	0	0	0	0	0	0	0	0	0	0	0	0	0	0	0	0	0	0	0	0	0	0	0	0	0	0	0	0	0	0	0	0	0
Vibrio unknown species	0	0	0	0	0	0	0	0	0	0	0	0	0	0	0	0.15395	0	0	0	0	0	0	0	0	0	0	0	0	0	0	0	0	0	0	0	0	0	0	0	0	0	0	0	0	0	0	0	0	0
[truncated: 79 more columns]

## Sheet: Absolute Abundance
Absolute cells count inside eah samples and absolute abundance of each bacterial species.
	66300000	229000000	179000000	294000000	796000000	858000000	104000000	47100000	79500000	27800000	61400000	646000000	22660000	704000000	274000000	589000000	59000000	18300000	572000000	160000000	126000000	781000000	440000000	149000000	686000000	238000000	953000000	45900000	738000000	97600000	833000000	169000000	84290000	77600000	83860000	197000000	40100000	218000000	238000000	119000000	16300000	19000000	44600000	244000000	290000000	217000000	215000000	988000000	1310000000
	Cheese_1	Cheese_10	Cheese_100	Cheese_101	Cheese_102	Cheese_103	Cheese_104	Cheese_105	Cheese_106	Cheese_107	Cheese_108	Cheese_109	Cheese_11	Cheese_110	Cheese_111	Cheese_112	Cheese_113	Cheese_114	Cheese_115	Cheese_116	Cheese_117	Cheese_118	Cheese_119	Cheese_12	Cheese_120	Cheese_121	Cheese_122	Cheese_123	Cheese_124	Cheese_125	Cheese_126	Cheese_127	Cheese_128	Cheese_13	Cheese_14	Cheese_15	Cheese_16	Cheese_17	Cheese_18	Cheese_19	Cheese_2	Cheese_20	Cheese_21	Cheese_22	Cheese_23	Cheese_24	Cheese_25	Cheese_26	Cheese_27
Acidipropionibacterium acidipropionici	0	0	0	0	0	0	0	0	0	0	0	0	0	0	0	0	0	0	0	0	0	2.9946e+06	0	0	0	0	0	0	0	0	0	0	0	0	0	0	0	0	0	0	0	0	0	0	0	0	0	0	0
Acidipropionibacterium jensenii	0	0	0	0	0	0	0	0	0	0	0	0	0	0	0	0	0	0	0	0	0	6.99839e+07	0	0	0	0	0	0	0	0	0	0	0	0	0	0	0	0	0	0	0	0	0	0	0	0	0	0	0
Acidipropionibacterium unknown species	0	0	0	0	0	0	0	0	0	0	0	0	0	0	0	0	0	0	0	0	0	8.7093e+06	0	0	0	0	0	0	0	0	0	0	0	0	0	0	0	0	0	0	0	0	0	0	0	0	0	0	0
Acinetobacter albensis	0	0	0	0	0	0	0	0	0	0	0	0	0	0	0	0	0	0	0	0	0	0	0	0	0	0	0	0	0	0	0	0	0	0	0	2.65919e+06	0	0	0	0	0	0	0	0	0	0	0	0	0
Acinetobacter guillouiae	0	0	0	0	0	0	0	0	0	0	0	0	0	0	0	0	0	0	2.0863e+07	0	0	0	0	0	0	0	0	0	0	0	0	0	0	0	0	0	0	0	0	0	0	0	0	0	0	0	0	0	0
Acinetobacter johnsonii	0	0	0	0	0	0	0	0	0	0	0	0	0	0	0	0	0	0	4.81431e+07	0	0	0	0	0	0	0	0	0	0	0	0	0	0	0	0	0	0	0	0	0	0	0	0	0	0	0	0	0	0
Acinetobacter unknown species	0	0	0	0	0	0	0	0	0	0	0	0	0	0	0	0	0	0	5.99023e+06	0	0	0	0	0	0	0	0	0	0	0	0	0	0	0	0	0	0	0	0	0	0	0	0	0	0	0	0	0	0
Bavariicoccus seileri	0	0	0	0	0	0	0	0	0	0	0	0	0	0	0	0	0	0	0	0	0	0	0	0	0	0	0	0	0	0	0	0	0	0	0	0	0	0	0	0	0	0	0	0	0	0	0	0	0
Bifidobacterium crudilactis	0	0	0	0	0	0	0	0	0	0	1.80695e+06	0	0	0	0	0	0	0	0	0	0	0	0	0	0	0	0	0	0	0	0	0	0	0	0	0	0	0	0	0	0	0	0	0	0	0	0	0	1.22729e+07
Bifidobacterium mongoliense	0	0	0	0	0	0	0	0	0	0	8.86454e+06	0	1.14934e+06	0	0	0	0	0	0	0	0	0	0	0	0	0	0	0	0	0	0	0	0	0	0	0	0	0	0	0	0	0	0	0	0	0	0	0	0
Bifidobacterium unknown species	0	0	0	0	0	0	0	0	0	0	1.24612e+06	0	145920	0	0	0	0	0	0	0	0	0	0	0	0	0	0	0	0	0	0	0	0	0	0	0	0	0	0	0	0	0	0	0	0	0	0	0	0
Brachybacterium unknown species	0	0	0	0	0	0	0	0	0	0	0	0	0	0	0	0	300795	0	0	0	0	0	0	0	6.2437e+06	0	0	0	0	0	0	0	0	0	0	0	0	0	0	0	0	0	0	0	0	0	0	0	0
Brevibacterium aurantiacum	0	0	0	0	0	0	0	0	0	0	0	0	0	0	0	0	1.17502e+06	0	0	0	0	0	0	0	2.90473e+07	0	0	0	0	0	0	0	0	0	0	0	0	0	0	0	0	0	0	0	0	0	0	0	0
Brevibacterium unknown species	0	0	0	0	0	0	0	0	0	0	0	0	0	0	0	0	0	0	0	0	0	0	0	0	2.33298e+06	0	0	0	0	0	0	0	0	0	0	0	0	0	0	0	0	0	0	0	0	0	0	0	0
Brochothrix thermosphacta	0	0	0	0	0	0	0	0	0	0	0	0	0	0	0	0	0	0	0	0	0	0	0	0	0	0	0	0	0	0	0	0	0	0	0	1.23857e+06	0	0	0	0	0	0	0	0	0	0	0	0	0
Carnobacterium maltaromaticum	0	0	0	0	0	0	0	0	0	0	0	0	0	0	0	0	0	0	0	0	0	0	0	0	0	0	0	0	0	0	0	0	0	0	0	3.49984e+06	0	0	0	0	0	0	0	0	0	0	901499	0	0
Chryseobacterium haifense	0	0	0	0	0	0	0	0	0	0	0	0	0	0	0	0	0	0	0	0	0	0	0	0	0	0	0	0	0	0	0	0	0	0	0	0	0	0	0	0	0	0	0	0	0	0	0	0	0
Citrobacter braakii	0	0	0	0	0	0	0	0	0	0	0	0	0	0	0	0	0	0	0	0	0	0	0	0	0	0	0	0	0	0	0	688092	0	0	0	0	0	0	0	0	0	0	0	0	0	0	0	0	0
Citrobacter freundii	0	0	0	0	0	0	0	0	0	0	0	0	0	0	0	0	0	0	0	0	0	0	0	0	0	0	0	0	0	0	0	1.3423e+06	0	0	0	0	0	0	0	0	0	0	0	0	0	0	0	0	6.20307e+06
Citrobacter youngae	0	0	0	0	0	0	0	0	0	0	0	0	0	0	0	0	0	0	0	0	0	0	0	0	0	0	0	0	0	0	0	1.28084e+06	0	0	0	0	0	0	0	0	0	0	0	0	0	0	0	0	0
Corallococcus unknown species	0	0	0	0	0	0	0	0	0	0	0	0	0	0	0	0	0	0	0	0	0	0	0	0	0	0	0	0	0	0	0	0	0	0	0	0	0	0	0	0	0	0	0	0	0	0	0	0	0
Corynebacterium flavescens	0	0	0	0	0	0	0	0	0	0	1.07671e+06	0	0	0	0	0	0	0	0	0	0	0	0	0	0	0	0	0	0	0	0	0	0	0	0	0	0	0	0	0	0	0	0	0	0	0	0	0	0
Corynebacterium pollutisoli	0	0	0	0	0	0	0	0	0	0	0	0	0	0	0	0	0	0	0	0	0	0	0	0	0	0	0	0	0	0	0	0	0	0	0	0	0	0	0	0	0	0	0	0	0	0	0	0	0
Corynebacterium unknown species	0	0	0	0	0	0	0	0	0	0	0	0	0	0	0	0	0	0	0	0	0	0	0	0	0	0	0	0	0	0	0	0	0	0	0	0	0	0	0	0	0	0	0	0	0	0	0	0	0
Enterobacter asburiae	0	0	0	0	0	0	0	0	0	0	0	0	0	0	0	0	0	0	0	0	0	0	0	0	0	0	0	0	0	0	0	0	0	0	0	0	0	0	0	0	0	0	0	0	0	0	0	0	0
Enterobacter hormaechei	0	0	0	0	0	0	0	0	0	0	0	0	0	0	0	0	0	0	2.12463e+07	0	0	0	0	0	0	0	0	0	0	0	0	2.01723e+06	3.67885e+06	0	0	0	0	0	0	0	0	0	0	0	0	0	0	0	0
Enterobacter unknown species	0	0	0	0	0	0	0	0	0	0	0	0	0	0	0	0	0	0	3.10684e+06	0	0	0	0	0	0	0	0	0	0	0	0	0	0	0	0	0	0	0	0	0	0	0	0	0	0	0	0	0	0
Enterococcus durans	0	0	0	0	0	0	0	0	0	0	0	0	0	0	0	0	0	0	0	0	0	0	0	0	0	0	0	0	0	0	0	0	0	0	0	0	0	0	0	0	0	165771	0	0	0	0	0	0	0
Enterococcus faecalis	0	0	0	0	0	0	0	0	0	0	2.38921e+06	0	0	0	0	0	0	0	0	0	0	4.73076e+06	0	0	0	0	0	0	0	0	0	0	0	0	0	0	0	0	0	0	0	0	0	0	0	0	0	0	0
Enterococcus faecium	0	0	0	0	0	0	0	0	0	0	0	0	0	0	0	0	0	0	0	0	0	0	0	0	0	0	0	0	0	1.10398e+06	0	1.05914e+06	670155	0	0	0	0	0	0	0	0	275161	0	0	0	0	0	0	0
Enterococcus gilvus	0	0	0	0	0	0	0	0	0	0	0	0	0	0	0	0	0	0	0	0	0	0	0	0	0	0	0	0	0	0	0	0	0	0	0	0	0	0	0	0	0	0	0	0	0	0	0	0	0
Enterococcus italicus	0	0	0	0	0	0	0	0	0	0	0	0	0	0	0	0	0	0	0	0	0	0	0	0	0	0	0	0	0	0	0	0	1.15174e+06	0	0	0	0	0	0	0	0	0	0	0	0	0	0	0	0
Enterococcus malodoratus	0	0	0	0	0	0	0	0	0	0	867677	0	0	0	0	0	0	0	0	0	0	0	0	0	0	0	0	0	0	0	0	0	0	0	0	0	0	0	0	0	0	0	0	0	0	0	0	0	0
Enterococcus unknown species	0	0	0	0	0	0	0	0	0	0	0	0	0	0	0	0	0	0	0	0	0	0	0	0	0	0	0	0	0	0	0	0	0	0	0	0	0	0	0	0	0	0	0	0	0	0	0	0	0
Escherichia coli	0	0	0	0	0	0	0	0	0	0	0	0	0	0	0	0	0	0	0	0	0	0	0	0	0	0	0	0	0	0	0	1.34232e+06	0	0	0	0	0	0	0	0	0	0	0	0	0	0	0	0	0
Glutamicibacter unknown species	0	0	0	0	0	0	0	0	0	0	0	0	0	0	0	5.30003e+06	0	0	0	0	0	0	0	0	0	0	0	0	0	0	0	0	0	0	0	0	0	0	0	0	0	0	0	0	0	0	0	0	0
Hafnia alvei	0	0	0	0	0	0	0	0	0	0	0	0	0	0	0	0	0	0	0	0	0	0	0	372333	0	0	0	0	0	0	0	0	0	0	0	0	0	0	0	0	0	0	0	0	0	0	0	0	0
Halomonas unknown species	0	0	0	0	0	0	0	0	0	0	0	0	0	0	0	2.30161e+07	0	0	0	0	0	0	0	0	0	0	0	0	0	0	0	0	0	0	0	0	0	0	0	0	0	0	0	0	0	0	0	0	0
Klebsiella michiganensis	0	0	0	0	0	0	0	0	0	0	0	0	0	0	0	0	0	0	3.196e+06	0	0	0	0	0	0	0	0	0	0	0	0	0	0	0	0	0	0	0	0	0	0	0	0	0	586162	0	0	0	0
Klebsiella oxytoca	0	0	0	0	0	0	0	0	0	0	0	0	0	0	0	0	0	0	0	0	0	0	0	0	0	0	0	0	0	0	0	0	0	0	0	0	0	0	0	0	0	0	0	0	767526	0	0	0	0
Kocuria unknown species	0	0	0	0	0	0	0	0	0	0	0	0	0	0	0	0	0	0	0	0	0	0	0	0	0	0	0	0	0	0	0	0	0	0	0	0	0	0	0	0	0	0	0	0	0	0	0	0	0
Lactiplantibacillus plantarum	0	0	0	0	0	0	0	0	0	0	1.15452e+06	0	109677	0	0	0	0	0	0	6.02601e+06	0	0	0	0	9.76432e+06	0	0	0	0	1.35847e+07	0	0	0	0	0	0	0	0	0	0	0	0	0	0	0	0	0	0	1.10562e+08
Lactiplantibacillus unknown species	0	0	0	0	0	0	0	0	0	0	0	0	0	0	0	0	0	0	0	0	0	0	0	0	0	0	0	0	0	389044	0	0	0	0	0	0	0	0	0	0	0	0	0	0	0	0	0	0	0
Lactobacillus amylolyticus	0	0	0	0	0	0	0	0	1.10615e+06	0	0	0	0	0	0	0	0	0	0	0	0	0	0	0	0	0	0	0	0	0	0	0	0	0	0	0	0	0	0	0	0	0	0	0	0	0	0	0	0
Lactobacillus amylovorus	0	0	0	0	0	0	0	0	3.16084e+06	0	0	0	0	0	0	0	0	0	0	0	0	0	0	0	0	0	0	0	0	0	0	0	0	0	0	0	0	0	0	0	0	0	0	0	0	0	0	0	0
Lactobacillus brevis	0	0	0	0	0	0	0	0	0	0	0	0	125715	0	0	0	0	0	0	0	0	0	0	0	0	0	0	0	0	0	0	2.40602e+06	0	0	0	0	0	0	0	0	0	0	0	0	0	1.94361e+06	0	5.45416e+06	0
Lactobacillus buchneri	0	0	0	0	0	0	0	0	0	0	0	0	0	0	0	0	0	0	0	0	0	0	0	0	0	0	0	0	0	0	0	0	0	0	0	0	0	0	0	0	0	875103	220466	0	0	2.41097e+06	0	0	0
Lactobacillus casei	0	0	0	0	0	0	0	0	0	0	0	0	0	0	0	0	0	0	0	0	0	0	0	0	0	2.45551e+06	0	0	0	0	0	0	0	0	0	0	0	0	0	0	0	0	0	0	0	0	0	0	0
Lactobacillus coryniformis	0	0	0	0	0	0	0	0	0	0	0	0	0	0	0	0	4.25296e+06	0	0	0	0	0	0	0	0	0	0	0	0	0	0	1.36462e+06	0	0	0	0	0	0	0	0	0	0	0	0	0	0	0	0	0
Lactobacillus crispatus	0	0	0	0	0	0	0	0	0	0	0	0	0	0	0	0	0	0	0	0	0	0	0	0	0	0	0	0	0	0	0	0	0	0	0	0	0	0	0	0	0	0	0	0	0	0	0	0	0
Lactobacillus curvatus	0	0	0	0	0	0	0	0	0	0	0	0	0	0	0	0	2.01297e+06	0	0	0	0	0	0	0	0	0	0	0	0	0	0	0	0	0	0	0	0	0	0	0	0	0	0	0	0	0	0	0	0
Lactobacillus delbrueckii	560886	8.31777e+06	0	0	0	5.11812e+08	6.19738e+07	5.30723e+06	1.20614e+07	0	6.74541e+06	0	0	1.23767e+08	1.51254e+08	6.80647e+07	3.37368e+06	0	0	0	0	1.61599e+07	3670348	0	0	0	1.41123e+08	1.39352e+06	3.97672e+06	0	6.57417e+06	8.14952e+06	0	667894	0	1.26255e+07	3.50818e+06	1.10371e+07	2.48683e+07	0	97898.5	5446407	4.40313e+06	9.47456e+06	1.80461e+07	4.56954e+06	2.33845e+07	0	0
Lactobacillus diolivorans	0	0	0	0	0	0	0	0	0	0	0	0	307197	0	0	0	0	0	0	0	0	0	0	0	0	0	0	0	0	0	0	0	0	0	0	0	0	0	0	0	0	0	0	0	0	0	0	0	0
Lactobacillus equicursoris	0	0	0	0	0	0	0	0	0	0	0	0	0	0	0	0	0	0	0	0	0	0	0	0	0	0	0	0	0	0	0	0	0	0	0	0	0	0	0	0	0	0	0	0	0	0	0	0	0
Lactobacillus frumenti	0	0	0	0	0	0	0	0	0	0	0	0	0	0	0	0	0	0	0	0	0	0	0	0	0	0	0	0	0	0	0	0	0	0	0	0	0	0	0	0	0	0	0	0	0	0	0	0	0
Lactobacillus ghanensis	0	0	0	0	0	0	0	0	0	0	0	0	0	0	0	0	0	0	0	0	0	0	0	0	0	0	0	0	0	0	0	0	0	0	0	0	504992	0	0	0	0	0	0	0	0	0	0	0	0
Lactobacillus harbinensis	0	0	0	0	0	0	0	0	0	0	0	0	0	0	0	0	0	0	0	0	0	0	0	0	0	0	0	0	0	0	0	0	0	0	0	0	0	0	0	0	0	0	0	0	0	0	0	0	0
Lactobacillus helveticus	0	4.38504e+07	0	0	0	0	0	2.11854e+07	5.13411e+07	0	2.70987e+06	0	0	0	0	0	0	0	0	0	0	0	8.51128e+06	0	0	0	1.43766e+08	0	1.73785e+08	2.82816e+06	0	0	0	1.62806e+06	0	1.6542e+07	9.84775e+06	1.98991e+07	2.2637e+07	0	0	0	914369	1.2106e+07	0	0	2.90163e+07	0	0
Lactobacillus hilgardii	0	0	0	0	0	0	0	0	0	0	0	0	0	0	0	0	0	0	0	0	0	0	0	0	0	0	0	0	0	0	0	0	0	0	0	0	0	0	0	0	0	0	0	0	0	0	0	0	0
Lactobacillus kefiranofaciens	0	0	0	0	0	0	0	0	810283	0	0	0	0	0	0	0	0	0	0	0	0	0	0	0	0	0	0	0	0	0	0	0	0	0	0	0	421498	0	0	0	0	0	0	0	0	0	0	0	0
Lactobacillus kefiri	0	0	0	0	0	0	0	0	0	0	0	0	818939	0	0	0	0	0	0	0	0	0	0	0	0	0	0	0	0	0	0	0	0	0	0	0	0	0	0	0	0	0	0	0	0	0	0	0	0
Lactobacillus otakiensis	0	1.05938e+06	0	0	0	0	0	0	0	0	0	0	1.0338e+07	0	0	0	0	0	0	0	0	0	0	4.04906e+06	0	0	0	347138	0	0	0	0	0	0	1.84778e+06	0	0	0	0	0	0	0	0	0	0	0	0	1.82003e+07	0
Lactobacillus parabuchneri	0	0	0	0	0	0	0	0	0	0	4.14783e+06	0	247251	0	0	0	1.11065e+06	0	0	0	0	0	0	0	0	0	6.28373e+06	808589	0	0	9.64013e+07	0	0	0	0	0	0	0	0	0	0	437583	1.36824e+06	0	0	4.31341e+06	0	0	0
Lactobacillus paracasei	0	0	0	0	0	0	0	0	787669	1.46204e+06	9.25483e+06	0	4.90159e+06	0	0	7.36383e+06	1.02134e+07	0	0	3.59504e+06	0	1.1599e+08	0	2.22374e+07	0	0	0	1.27679e+07	0	0	1.68673e+08	3.75499e+07	1.73309e+07	0	6.71987e+06	0	306900	0	1.36916e+06	8.39779e+07	0	1.39265e+06	396441	2.8399e+07	3.55388e+06	9.00653e+06	1.45077e+06	2.0548e+08	7.08537e+07
Lactobacillus parafarraginis	0	0	0	0	0	0	0	0	0	0	0	0	0	0	0	0	0	0	0	0	0	0	0	0	0	0	5.29903e+06	0	0	0	0	0	0	0	0	0	0	0	0	0	0	0	438950	0	0	0	0	0	0
Lactobacillus pentosus	0	0	0	0	0	0	0	0	0	0	0	0	0	0	0	0	0	0	0	0	0	0	0	0	0	0	0	0	0	0	0	0	0	0	0	0	0	0	0	0	0	0	0	0	0	0	0	0	0
Lactobacillus pontis	0	0	0	0	0	0	0	0	0	0	0	0	0	0	0	0	0	0	0	0	0	0	0	0	0	0	0	0	0	0	0	0	0	0	0	0	0	0	0	0	0	0	0	0	0	0	0	0	0
Lactobacillus rhamnosus	0	0	0	0	0	0	0	0	0	0	0	0	0	0	0	0	0	0	0	0	0	1.22832e+07	0	0	0	0	0	0	0	0	0	1.62386e+06	608362	0	0	0	0	0	0	958829	0	0	1.16955e+06	5.66529e+06	0	0	0	0	0
Lactobacillus sakei	0	0	0	0	0	0	0	0	0	0	0	0	0	0	0	0	1.12077e+06	0	0	0	0	0	0	0	0	0	0	0	0	0	0	0	0	0	0	0	0	0	0	0	0	0	0	0	0	0	0	0	0
Lactobacillus unknown species	0	1.95403e+06	0	0	0	2.40457e+07	2.33561e+06	659935	2.13011e+06	0	1.34734e+06	0	1.36338e+06	5.90279e+06	6.9506e+06	0	3.02933e+06	0	0	1.52835e+06	0	1.50024e+07	0	1.66109e+06	0	0	1.0115e+07	782790	6.6623e+06	0	1.15492e+07	3.85243e+06	1.35023e+06	0	618993	0	519524	1.41267e+06	2.39701e+06	7.17976e+06	0	405038	384840	3.14816e+06	1.65506e+06	1.92434e+06	2.06065e+06	1.30279e+07	15519308
Lactobacillus versmoldensis	0	0	0	0	0	0	0	0	0	0	0	0	0	0	0	0	0	0	0	0	0	0	0	0	5.16555e+06	0	0	0	0	0	0	1.25126e+06	0	0	0	0	0	0	0	0	0	0	0	0	0	0	0	0	0
Lactobacillus zeae	0	0	0	0	0	0	0	0	0	0	0	0	0	0	0	0	0	0	0	0	0	0	0	0	0	0	0	0	0	0	0	0	0	0	0	0	0	0	0	0	0	0	0	0	0	0	0	0	0
Lactococcus garvieae	0	0	0	0	0	0	0	0	0	0	0	0	0	0	0	0	0	0	0	0	0	0	0	0	0	0	0	0	0	0	0	0	0	0	0	0	0	0	0	0	0	0	0	0	3.50186e+06	9.6444e+06	0	0	0
Lactococcus lactis	7.39604e+06	0	1.72699e+08	2.72777e+08	6.88718e+08	0	0	634342	0	2.51091e+07	1.48852e+06	0	1.67526e+06	0	0	0	0	0	3.86116e+08	8.27216e+07	8.24672e+07	0	4.53103e+07	7.83323e+06	6.56586e+07	0	0	295943	0	490961	4.80836e+06	4.47855e+07	1.65095e+07	0	6.89932e+07	0	0	0	0	0	0	717807	231075	0	1.35832e+07	5.13632e+06	0	6.13735e+07	8.65833e+08
Lactococcus laudensis	0	0	0	2.83572e+06	0	0	0	0	0	269373	0	0	0	0	0	0	0	0	0	0	0	0	0	0	0	0	0	0	0	0	0	0	0	0	1.07404e+06	0	0	0	0	0	0	0	0	0	0	0	0	0	0
Lactococcus petauri	0	0	0	0	0	0	0	0	0	0	0	0	0	0	0	0	0	0	0	0	0	0	0	0	0	0	0	0	0	0	0	0	0	0	0	0	0	0	0	0	0	0	0	0	2.92744e+06	1.15431e+06	0	0	0
Lactococcus piscium	0	0	0	0	0	0	0	0	0	0	0	0	0	0	0	0	0	0	0	0	0	0	0	0	0	0	0	0	0	0	0	0	0	0	0	1.84624e+07	0	7.62854e+06	0	0	0	0	0	0	0	1.93291e+06	0	0	0
Lactococcus raffinolactis	0	0	0	0	5.10431e+07	0	0	0	0	0	0	0	0	0	0	0	0	0	0	0	0	0	0	0	0	0	0	0	0	0	0	1.45383e+06	0	0	1.50104e+06	2.87681e+06	0	0	0	0	0	111979	0	0	0	2.99035e+06	0	0	0
Lactococcus unknown species	0	0	6.30043e+06	7.19095e+06	3.0257e+07	0	0	0	0	438412	0	0	0	0	0	0	0	0	8.06392e+06	2.00615e+06	1.95169e+06	0	0	0	3.83547e+06	0	0	0	0	0	0	1.66695e+06	514615	0	1.85071e+06	8.93691e+06	0	3.86847e+06	0	0	0	0	0	0	0	2.03029e+06	0	0	1.66968e+07
Lelliottia unknown species	0	0	0	0	0	0	0	0	0	0	0	0	0	0	0	0	0	0	0	0	0	0	0	0	0	0	0	0	0	0	0	0	0	0	0	0	0	0	0	0	0	0	0	0	0	0	0	0	0
Leuconostoc citreum	0	0	0	0	0	0	0	0	0	0	0	0	0	0	0	0	0	0	7.61054e+06	0	0	0	0	0	0	0	0	0	0	0	0	0	0	0	0	0	0	0	0	0	0	0	0	0	0	0	0	0	0
Leuconostoc lactis	0	0	0	0	0	0	0	0	0	0	0	0	0	0	0	0	0	0	0	2.92235e+06	0	0	0	0	0	0	0	0	0	0	0	0	0	0	0	0	0	0	0	0	0	1.31013e+06	0	3.85405e+06	0	1.23863e+07	4.33294e+06	0	0
Leuconostoc mesenteroides	1.02216e+06	0	0	1.11967e+07	0	0	0	0	0	0	2.93548e+06	0	1.47781e+06	0	0	0	656286	0	1.46816e+07	2035640	0	0	0	3.02907e+06	4.6816e+07	0	0	0	0	0	0	0	0	0	1.25441e+06	0	0	0	0	0	0	0	0	0	0	0	0	0	0
Leuconostoc pseudomesenteroides	4.88398e+06	0	0	0	1.24937e+07	0	0	0	0	249396	1.20799e+06	0	0	0	0	0	0	0	0	2.7441e+07	0	0	0	0	0	0	0	0	0	0	0	0	0	0	0	0	0	0	0	0	238855	0	0	0	0	0	0	0	9.66716e+07
Leuconostoc unknown species	5.55524e+06	0	0	0	1.34889e+07	0	0	0	0	271674	1.51281e+06	0	0	0	0	0	0	0	0	3.10797e+07	0	0	0	0	0	0	0	0	0	0	0	0	0	0	0	0	0	0	0	0	260482	0	0	0	0	0	0	0	9.89098e+07
Limosilactobacillus fermentum	0	0	0	0	0	0	0	0	0	0	0	0	0	0	0	0	0	0	0	0	0	0	0	0	0	0	0	0	0	0	0	0	0	0	0	0	0	0	0	0	0	0	0	0	1.69578e+07	0	0	0	0
Limosilactobacillus unknown species	0	0	0	0	0	0	0	0	0	0	0	0	0	0	0	0	0	0	0	0	0	0	0	0	0	0	0	0	0	0	0	0	0	0	0	0	0	0	0	0	0	0	0	0	0	0	0	0	0
Macrococcus caseolyticus	0	0	0	0	0	0	0	0	0	0	0	0	0	0	0	0	0	0	0	0	0	0	0	0	0	0	0	0	0	0	0	0	0	0	0	0	0	0	0	0	0	0	0	0	0	0	0	0	0
Marinilactibacillus psychrotolerans	0	0	0	0	0	0	0	0	0	0	0	0	0	0	0	0	328333	0	0	0	0	0	0	0	0	0	0	0	0	0	0	0	0	0	0	0	0	0	0	0	0	0	0	0	0	0	0	0	0
Pasteurella unknown species	0	0	0	0	0	0	0	0	0	0	0	0	0	0	0	0	0	0	0	0	0	0	0	0	0	0	0	0	0	0	0	0	0	0	0	0	0	0	0	0	0	0	0	0	0	0	0	0	0
Pediococcus acidilactici	0	0	0	0	0	0	0	0	0	0	0	0	0	0	0	0	0	0	0	0	0	0	0	0	0	0	0	0	0	0	0	0	0	0	0	0	0	0	0	3.92308e+06	0	0	0	0	0	0	0	0	0
Pediococcus parvulus	0	0	0	0	0	0	0	0	0	0	0	0	0	0	0	0	0	0	0	0	0	0	0	0	0	0	0	0	0	0	0	0	7.72575e+06	0	0	0	0	0	0	0	0	0	0	0	0	0	0	0	0
Pediococcus pentosaceus	0	0	0	0	0	0	0	0	0	0	0	0	0	0	0	0	0	0	0	0	0	0	0	0	0	0	0	0	0	0	0	0	0	0	0	0	0	0	0	0	0	0	0	0	0	0	0	0	0
Pediococcus unknown species	0	0	0	0	0	0	0	0	0	0	0	0	0	0	0	0	0	0	0	0	0	0	0	0	0	0	0	0	0	0	0	0	1.07224e+06	0	0	0	0	0	0	895335	0	0	0	0	0	0	0	0	0
Photobacterium phosphoreum	0	0	0	0	0	0	0	0	0	0	0	0	0	0	0	0	0	0	0	0	0	0	0	0	0	0	0	0	0	0	0	0	0	0	0	0	0	0	0	0	0	0	0	0	0	0	0	0	0
Photobacterium unknown species	0	0	0	0	0	0	0	0	0	0	0	0	0	0	0	5200281	0	0	0	0	0	0	0	0	0	0	0	0	0	0	0	0	0	0	0	0	0	0	0	0	0	0	0	0	0	0	0	0	0
Propionibacterium freudenreichii	0	0	0	0	0	0	0	0	0	0	0	0	0	0	0	0	0	0	0	0	0	6.87984e+07	0	0	0	0	0	0	0	0	0	0	0	0	0	0	0	0	0	0	0	0	1.10219e+06	0	0	0	0	0	0
Propionibacterium unknown species	0	0	0	0	0	0	0	0	0	0	0	0	0	0	0	0	0	0	0	0	0	5.67229e+06	0	0	0	0	0	0	0	0	0	0	0	0	0	0	0	0	0	0	0	0	0	0	0	0	0	0	0
Pseudoalteromonas translucida	0	0	0	0	0	0	0	0	0	0	0	0	0	0	0	1.58283e+07	0	0	0	0	0	0	0	0	0	0	0	0	0	0	0	0	0	0	0	0	0	0	0	0	0	0	0	0	0	0	0	0	0
Pseudoalteromonas unknown species	0	0	0	0	0	0	0	0	0	0	0	0	0	0	0	3.3234e+06	0	0	0	0	0	0	0	0	0	0	0	0	0	0	0	0	0	0	0	0	0	0	0	0	0	0	0	0	0	0	0	0	0
Pseudomonas brenneri	0	0	0	0	0	0	0	0	0	0	0	0	0	0	0	0	0	245806	0	0	0	0	0	0	0	0	0	0	0	0	0	0	0	0	0	0	0	0	0	0	0	0	0	0	0	0	0	0	0
Pseudomonas bubulae	0	0	0	0	0	0	0	0	0	0	0	0	0	0	0	0	0	9.75595e+06	3.68766e+06	0	0	0	0	0	0	0	0	0	0	0	0	0	0	0	0	3.66604e+06	0	0	0	0	0	0	0	0	0	0	0	0	0
Pseudomonas carnis	0	0	0	0	0	0	0	0	0	0	0	0	0	0	0	0	0	126357	0	0	0	0	0	0	0	0	0	0	0	0	0	0	0	0	0	1.5469e+06	0	0	0	0	0	0	0	0	0	0	0	0	0
Pseudomonas fragi	0	0	0	0	0	0	0	0	0	0	0	0	0	0	0	0	0	522776	3.34583e+06	0	0	0	0	0	0	0	0	0	0	0	0	0	0	0	0	9.27992e+06	0	0	0	0	0	0	0	0	0	0	0	0	0
Pseudomonas gessardii	0	0	0	0	0	0	0	0	0	0	0	0	0	0	0	0	0	886807	0	0	0	0	0	0	0	0	0	0	0	0	0	0	0	0	0	580066	0	0	0	0	0	0	0	0	0	0	0	0	0
Pseudomonas helleri	0	0	0	0	0	0	0	0	0	0	0	0	0	0	0	0	0	117675	1.69264e+07	0	0	0	0	0	0	0	0	0	0	0	0	0	0	0	0	4.30175e+06	0	0	0	0	0	0	0	0	0	0	0	0	0
Pseudomonas lactis	0	0	0	0	0	0	0	0	0	0	0	0	0	0	0	0	0	169011	0	0	0	0	0	0	0	0	0	0	0	0	0	0	0	0	0	1.26465e+06	0	0	0	701614	0	0	0	0	0	0	0	0	0
Pseudomonas lundensis	0	0	0	0	0	0	0	0	0	0	0	0	0	0	0	0	0	177031	0	0	0	0	0	0	0	0	0	0	0	0	0	0	0	0	0	0	0	0	0	0	0	0	0	0	0	0	0	0	0
Pseudomonas lurida	0	0	0	0	0	0	0	0	0	0	0	0	0	0	0	0	0	0	0	0	0	0	0	0	0	0	0	0	0	0	0	0	0	0	0	4.18417e+06	0	0	0	0	0	0	0	0	0	0	0	0	0
Pseudomonas proteolytica	0	0	0	0	0	0	0	0	0	0	0	0	0	0	0	0	0	488038	0	0	0	0	0	0	0	0	0	0	0	0	0	0	0	0	0	8.20507e+06	0	0	0	0	0	0	0	0	0	0	0	0	0
Pseudomonas saxonica	0	0	0	0	0	0	0	0	0	0	0	0	0	0	0	0	0	0	0	0	0	0	0	0	0	0	0	0	0	0	0	0	0	0	0	0	0	0	0	0	0	0	0	0	0	0	0	0	0
Pseudomonas simiae	0	0	0	0	0	0	0	0	0	0	0	0	0	0	0	0	0	0	0	0	0	0	0	0	0	0	0	0	0	0	0	0	0	0	0	0	0	0	0	0	0	0	0	0	0	0	0	0	0
Pseudomonas sivasensis	0	0	0	0	0	0	0	0	0	0	0	0	0	0	0	0	0	2.92743e+06	0	0	0	0	0	0	0	0	0	0	0	0	0	0	0	0	0	0	0	0	0	0	0	0	0	0	0	0	0	0	0
Pseudomonas unknown species	0	0	0	0	0	0	0	0	0	0	0	0	0	0	0	0	0	2.54322e+06	3.46663e+06	0	0	0	0	0	0	0	0	0	0	0	0	0	0	0	0	4.84141e+06	0	0	0	0	0	0	0	0	0	0	0	0	0
Psychrobacter fozii	0	0	0	0	0	0	0	0	0	0	0	3.74734e+06	0	0	0	3.63588e+07	0	0	0	0	0	0	0	0	0	0	0	0	0	0	0	0	0	0	0	0	0	0	0	0	0	0	0	0	0	0	0	0	0
Psychrobacter immobilis	0	0	0	0	0	0	0	0	0	0	0	0	0	0	0	1.41133e+08	0	0	0	0	0	0	0	0	0	0	0	0	0	0	0	0	0	0	0	0	0	0	0	0	0	0	0	0	0	0	0	0	0
Psychrobacter pacificensis	0	0	0	0	0	0	0	0	0	0	0	0	0	0	0	4.82938e+06	0	0	0	0	0	0	0	0	0	0	0	0	0	0	0	0	0	0	0	0	0	0	0	0	0	0	0	0	0	0	0	0	0
Psychrobacter unknown species	0	0	0	0	0	0	0	0	0	0	0	5.48103e+06	0	0	0	1.2058e+08	0	339883	0	0	0	3.79736e+07	0	0	0	0	0	0	0	0	0	0	0	0	0	0	0	0	0	0	0	0	0	0	0	0	0	0	0
Rahnella inusitata	0	0	0	0	0	0	0	0	0	0	0	0	0	0	0	0	0	0	0	0	0	0	0	0	0	0	0	0	0	0	0	0	0	0	0	2.2071e+06	0	0	0	0	0	0	0	0	0	0	0	0	0
Raoultella ornithinolytica	0	0	0	0	0	0	0	0	0	0	0	0	0	0	0	0	0	0	0	0	0	0	0	0	0	0	0	0	0	0	0	0	0	0	0	0	0	0	0	0	0	0	0	0	0	0	0	0	0
Raoultella terrigena	0	0	0	0	0	0	0	0	0	0	0	0	0	0	0	0	0	0	0	644062	0	0	0	0	0	0	0	0	0	0	0	0	0	0	0	0	0	0	0	0	0	0	0	0	0	0	0	0	1.64838e+07
Serratia liquefaciens	0	0	0	0	0	0	0	0	0	0	0	0	0	0	0	0	0	0	2.11523e+06	0	0	0	0	0	0	0	0	0	0	0	0	0	0	0	0	0	0	0	0	0	0	0	0	0	0	0	0	0	0
Staphylococcus equorum	0	0	0	0	0	0	0	0	0	0	0	0	0	0	0	0	0	0	0	0	0	0	0	0	0	0	0	0	0	0	0	0	0	0	0	0	0	0	0	0	0	0	0	0	0	0	0	0	0
Staphylococcus saprophyticus	0	0	0	0	0	0	0	0	0	0	0	0	0	0	0	0	0	0	0	0	0	0	0	0	0	0	0	0	0	0	0	0	0	0	0	0	0	0	0	0	0	0	0	0	0	0	0	0	0
Staphylococcus unknown species	0	0	0	0	0	0	0	0	0	0	0	0	0	0	0	0	0	0	0	0	0	0	0	0	0	0	0	0	0	0	0	0	0	0	0	0	0	0	0	0	0	0	0	0	0	0	0	0	0
Streptococcus equinus	0	0	0	0	0	0	0	0	0	0	0	0	0	0	0	0	0	0	0	0	0	0	0	0	0	0	0	0	0	0	0	0	0	0	0	0	0	0	0	0	0	0	0	0	2.36759e+06	0	0	0	0
Streptococcus gallolyticus	0	0	0	0	0	0	0	0	0	0	0	0	0	0	0	0	0	0	0	0	0	0	0	0	0	0	0	0	0	0	0	1.79895e+07	6.32362e+06	0	0	0	0	0	0	0	0	1.85824e+06	0	0	3.63144e+07	0	0	0	0
Streptococcus infantarius	0	0	0	0	0	0	0	0	0	0	0	0	0	0	0	0	0	0	0	0	0	0	0	0	0	0	0	0	0	0	0	8.53935e+06	587453	0	0	0	0	0	0	0	0	115809	0	0	4.91396e+07	0	0	0	0
Streptococcus lutetiensis	0	0	0	0	0	0	0	0	0	0	0	0	0	0	0	0	0	0	0	0	0	0	0	0	0	0	0	0	0	0	0	0	0	0	0	0	0	0	0	0	0	0	0	0	3.74626e+06	0	0	0	0
Streptococcus parauberis	0	0	0	0	0	0	0	0	0	0	0	0	0	0	0	0	0	0	0	0	0	0	0	0	0	0	0	0	0	0	0	0	0	0	0	0	0	0	0	0	0	0	0	0	0	3.59214e+06	0	0	0
Streptococcus salivarius	0	0	0	0	0	0	0	0	0	0	0	0	0	0	0	0	0	0	0	0	0	0	0	0	0	0	0	0	0	0	0	0	0	0	0	0	0	0	0	0	0	0	0	0	2.98192e+06	1.43328e+06	0	0	0
Streptococcus suis	0	0	0	0	0	0	0	0	0	0	0	0	0	0	0	0	0	0	0	0	0	0	0	0	0	0	0	0	0	0	0	0	0	0	0	0	0	0	0	0	0	0	0	0	0	2.63173e+06	0	0	0
Streptococcus thermophilus	4.52337e+07	1.71427e+08	0	0	0	3.13197e+08	3.8812e+07	1.87589e+07	8.10238e+06	0	2.98072e+06	6.19187e+08	0	5.5766e+08	1.12101e+08	4.37071e+07	3.08301e+07	0	2.34418e+07	0	4.15812e+07	4.04004e+08	3.72995e+08	1.07881e+08	4.98718e+08	2.30483e+08	6.34357e+08	2.88784e+07	5.42303e+08	7.73548e+07	5.32049e+08	2.5277e+07	2.47806e+07	7.44864e+07	0	8.75053e+07	2.34512e+07	1.71194e+08	1.80699e+08	1.96185e+07	1.52525e+07	5.58215e+06	3.35674e+07	1.78655e+08	1.21369e+08	1.32711e+08	1.49239e+08	6.65461e+08	0
Streptococcus uberis	0	0	0	0	0	0	0	0	0	0	0	0	0	0	0	0	0	0	0	0	0	0	0	0	0	0	0	0	0	0	0	0	0	0	0	0	0	0	0	0	0	0	0	0	0	6.70103e+06	0	0	0
Streptococcus unknown species	1.648e+06	2.39092e+06	0	0	0	8.94497e+06	878674	554239	0	0	0	1.75846e+07	0	1.66703e+07	3.6942e+06	0	595698	0	0	0	0	1.86968e+07	9513636	1.9371e+06	18417042	5.0616e+06	1.20571e+07	625714	11272950	1.84832e+06	1.29452e+07	5.36015e+06	1.98594e+06	817587	0	2.57649e+06	1.53988e+06	2.96079e+06	6.02959e+06	1744778	450251	306174	403354	2.69756e+06	1.25027e+07	1.04876e+07	4.61428e+06	19001710	0
Tetragenococcus koreensis	0	0	0	0	0	0	0	0	0	0	8.72459e+06	0	0	0	0	0	0	0	0	0	0	0	0	0	0	0	0	0	0	0	0	0	0	0	0	0	0	0	0	0	0	0	0	0	0	0	0	0	0
Tetragenococcus unknown species	0	0	0	0	0	0	0	0	0	0	938799	0	0	0	0	0	0	0	0	0	0	0	0	0	0	0	0	0	0	0	0	0	0	0	0	0	0	0	0	0	0	0	0	0	0	0	0	0	0
Vagococcus salmoninarum	0	0	0	0	0	0	0	0	0	0	0	0	0	0	0	1.5133e+07	0	0	0	0	0	0	0	0	0	0	0	0	0	0	0	0	0	0	0	0	0	0	0	0	0	0	0	0	0	0	0	0	0
Vibrio casei	0	0	0	0	0	0	0	0	0	0	0	0	0	0	0	8.48449e+06	0	0	0	0	0	0	0	0	0	0	0	0	0	0	0	0	0	0	0	0	0	0	0	0	0	0	0	0	0	0	0	0	0
Vibrio unknown species	0	0	0	0	0	0	0	0	0	0	0	0	0	0	0	9.06765e+07	0	0	0	0	0	0	0	0	0	0	0	0	0	0	0	0	0	0	0	0	0	0	0	0	0	0	0	0	0	0	0	0	0
[truncated: 79 more columns]

## Sheet: ANOVA Regional
ANOVA Region analysis - species with > 5 count inside whole pool of samples - Region with > 3 samples inside.
ANOVA	Descrittive					Bonferroni - Post Hoc
	Species	Region	N	Media	Deviazione std.	Species	Region	Region	Sign.				Relative abundance					Absolute cells count
Sign.													Average	StDev				Average	StDev
0.217	Streptococcus thermophilus	Veneto	6	5.91676e+07	4.73527e+07	Streptococcus thermophilus	Veneto	Piemonte	1		Lactococcus lactis	non-PDO	0.315757	0.373072		Lactococcus lactis	non-PDO	1.98273e+07	8.10046e+07
		Piemonte	23	1.73134e+08	2.27271e+08			Lombardia	1			PDO	0.0959415	0.230072			PDO	4.57592e+07	1.28584e+08
		Lombardia	24	1.42776e+08	2.0327e+08			Trentino Alto Adige	1
		Trentino Alto Adige	5	9.08977e+07	1.09868e+08			Sicilia	1
		Sicilia	7	4.84468e+07	5.69918e+07			Campania	1
		Campania	7	1.17125e+08	5.33527e+07			Basilicata	1
		Basilicata	3	8.11052e+07	8.45744e+07			Valle d'Aosta	1
		Valle d'Aosta	6	7.01722e+07	4.48599e+07			Toscana	1
		Toscana	7	3.77251e+07	9.62615e+07			Emilia Romagna	1
		Emilia Romagna	12	7.1486e+06	2.47106e+07			Friuli Venezia Giulia	1
		Friuli Venezia Giulia	4	3.16294e+07	2.25432e+07			Sardegna	1
		Sardegna	3	1.26764e+08	1.14487e+08		Piemonte	Veneto	1
			107	1.01853e+08	1.58193e+08			Lombardia	1
0.306	Lactobacillus unknown_species	Veneto	6	754683	1.22319e+06			Trentino Alto Adige	1
		Piemonte	23	2.2859e+06	3.98606e+06			Sicilia	1
		Lombardia	24	4.23422e+06	5.21388e+06			Campania	1
		Trentino Alto Adige	5	2.02341e+06	2.57641e+06			Basilicata	1
		Sicilia	7	3.21473e+06	3.84764e+06			Valle d'Aosta	1
		Campania	7	2.3818e+06	2.93116e+06			Toscana	1
		Basilicata	3	1.24246e+06	1.65081e+06			Emilia Romagna	0.229
		Valle d'Aosta	6	1.3587e+06	830655			Friuli Venezia Giulia	1
		Toscana	7	1.43911e+06	2.1841e+06			Sardegna	1
		Emilia Romagna	12	812770	1.11533e+06		Lombardia	Veneto	1
		Friuli Venezia Giulia	4	546570	153612			Piemonte	1
		Sardegna	3	3.28354e+06	1.44711e+06			Trentino Alto Adige	1		Tuscany non-PDO Vs. Other		Relative abundance			Tuscany non-PDO Vs. Other cheese		Absolute cells count
			107	2.35291e+06	3.59557e+06			Sicilia	1				Average	StDev				Average	StDev
0.137	Lactobacillus paracasei	Veneto	6	6.74099e+06	1.07681e+07			Campania	1		Lactococcus lactis	non-PDO	0.841025	0.106579		Lactococcus lactis	non-PDO	2.36738e+08	1.19117e+08
		Piemonte	23	7.95791e+06	2.42405e+07			Basilicata	1			Other	0.110331	0.241255			Other	3.27252e+07	1.14546e+08
		Lombardia	24	2.26755e+07	4.21842e+07			Valle d'Aosta	1
		Trentino Alto Adige	5	1.78257e+07	1.96836e+07			Toscana	1
		Sicilia	7	5.86964e+07	1.04204e+08			Emilia Romagna	1
		Campania	7	2.64118e+06	3.29047e+06			Friuli Venezia Giulia	1
		Basilicata	3	9.93991e+06	1.60018e+07			Sardegna	1
		Valle d'Aosta	6	2.42445e+07	1.86306e+07		Trentino Alto Adige	Veneto	1
		Toscana	7	7.47454e+06	8.57629e+06			Piemonte	1
		Emilia Romagna	12	6.2839e+06	1.72668e+07			Lombardia	1
		Friuli Venezia Giulia	4	4.49011e+06	2.79617e+06			Sicilia	1
		Sardegna	3	4.76893e+07	3.30236e+07			Campania	1
			107	1.63573e+07	3.78877e+07			Basilicata	1
0.103	Streptococcus unknown_species	Veneto	6	1.3507e+06	961426			Valle d'Aosta	1
		Piemonte	23	5.59696e+06	7.58103e+06			Toscana	1
		Lombardia	24	3.58985e+06	5.4856e+06			Emilia Romagna	1
		Trentino Alto Adige	5	1.30881e+06	1.2677e+06			Friuli Venezia Giulia	1
		Sicilia	7	2.09192e+06	2.25625e+06			Sardegna	1
		Campania	7	5.80796e+06	4.18519e+06		Sicilia	Veneto	1
		Basilicata	3	1.39113e+06	1.13333e+06			Piemonte	1
		Valle d'Aosta	6	1.88569e+06	1.74034e+06			Lombardia	1
		Toscana	7	771113	2.04017e+06			Trentino Alto Adige	1
		Emilia Romagna	12	328574	1.13821e+06			Campania	1
		Friuli Venezia Giulia	4	807684	606585			Basilicata	1
		Sardegna	3	2.99187e+06	2.61415e+06			Valle d'Aosta	1
			107	3.00812e+06	4.9381e+06			Toscana	1
0.473	Lactobacillus delbrueckii	Veneto	6	2.33702e+06	5.2109e+06			Emilia Romagna	1
		Piemonte	23	8.8779e+06	2.9165e+07			Friuli Venezia Giulia	1
		Lombardia	24	4.69211e+07	1.07559e+08			Sardegna	1
		Trentino Alto Adige	5	3.35191e+06	5.61909e+06		Campania	Veneto	1
		Sicilia	7	8.83015e+06	1.54158e+07			Piemonte	1
		Campania	7	1.73326e+07	1.49107e+07			Lombardia	1
		Basilicata	3	5.64666e+06	4.99227e+06			Trentino Alto Adige	1
		Valle d'Aosta	6	1.05312e+07	1.71699e+07			Sicilia	1
		Toscana	7	0	0			Basilicata	1
		Emilia Romagna	12	1.56458e+06	2.62238e+06			Valle d'Aosta	1
		Friuli Venezia Giulia	4	1.74916e+06	2.43796e+06			Toscana	1
		Sardegna	3	0	0			Emilia Romagna	1
			107	1.54217e+07	5.5131e+07			Friuli Venezia Giulia	1
0.006	Lactococcus lactis	Veneto	6	6.36693e+06	1.17037e+07			Sardegna	1
		Piemonte	23	6.11894e+07	1.51628e+08		Basilicata	Veneto	1
		Lombardia	24	432514	1.11637e+06			Piemonte	1
		Trentino Alto Adige	5	7.18988e+06	1.10624e+07			Lombardia	1
		Sicilia	7	8.83613e+06	1.69906e+07			Trentino Alto Adige	1
		Campania	7	2.67422e+06	5.17727e+06			Sicilia	1
		Basilicata	3	0	0			Campania	1
		Valle d'Aosta	6	118368	289941			Valle d'Aosta	1
		Toscana	7	1.76337e+08	1.42496e+08			Toscana	1
		Emilia Romagna	12	3.95861e+07	1.16109e+08			Emilia Romagna	1
		Friuli Venezia Giulia	4	453689	342258			Friuli Venezia Giulia	1
		Sardegna	3	1.01959e+08	3.50842e+07			Sardegna	1
			107	3.35538e+07	9.78973e+07		Valle d'Aosta	Veneto	1
0.834	Lactobacillus helveticus	Veneto	6	105325	257992			Piemonte	1
		Piemonte	23	1.38805e+07	3.36997e+07			Lombardia	1
		Lombardia	24	1.36106e+07	3.69628e+07			Trentino Alto Adige	1
		Trentino Alto Adige	5	8.24007e+06	1.53194e+07			Sicilia	1
		Sicilia	7	2.03497e+06	5.18851e+06			Campania	1
		Campania	7	9.84655e+06	1.00028e+07			Basilicata	1
		Basilicata	3	4.56707e+06	6.55492e+06			Toscana	1
		Valle d'Aosta	6	0	0			Emilia Romagna	1
		Toscana	7	0	0			Friuli Venezia Giulia	1
		Emilia Romagna	12	782590	1.54265e+06			Sardegna	1
		Friuli Venezia Giulia	4	2.6512e+06	4.25638e+06		Toscana	Veneto	1
		Sardegna	3	0	0			Piemonte	1
			107	7.51967e+06	2.42332e+07			Lombardia	1
0.826	Lactobacillus parabuchneri	Veneto	6	3.57899e+06	8.44866e+06			Trentino Alto Adige	1
		Piemonte	23	1.2932e+06	3.11518e+06			Sicilia	1
		Lombardia	24	5.51648e+06	1.95306e+07			Campania	1
		Trentino Alto Adige	5	9.49284e+06	1.20974e+07			Basilicata	1
		Sicilia	7	1.03007e+06	2.21122e+06			Valle d'Aosta	1
		Campania	7	3.9986e+06	8.82491e+06			Emilia Romagna	1
		Basilicata	3	0	0			Friuli Venezia Giulia	1
		Valle d'Aosta	6	1.0139e+06	1.2801e+06			Sardegna	1
		Toscana	7	0	0		Emilia Romagna	Veneto	1
		Emilia Romagna	12	0	0			Piemonte	0.229
		Friuli Venezia Giulia	4	332168	503180			Lombardia	1
		Sardegna	3	0	0			Trentino Alto Adige	1
			107	2.55785e+06	1.02592e+07			Sicilia	1
0.593	Lactobacillus rhamnosus	Veneto	6	744490	1.2978e+06			Campania	1
		Piemonte	23	534054	2.56123e+06			Basilicata	1
		Lombardia	24	455856	911160			Valle d'Aosta	1
		Trentino Alto Adige	5	0	0			Toscana	1
		Sicilia	7	404066	608227			Friuli Venezia Giulia	1
		Campania	7	271313	717826			Sardegna	1
		Basilicata	3	1.9433e+06	3.22439e+06		Friuli Venezia Giulia	Veneto	1
		Valle d'Aosta	6	341960	837626			Piemonte	1
		Toscana	7	321060	849444			Lombardia	1
		Emilia Romagna	12	1.15131e+06	1.49706e+06			Trentino Alto Adige	1
		Friuli Venezia Giulia	4	21531.3	43062.6			Sicilia	1
		Sardegna	3	2.30865e+06	2.26947e+06			Campania	1
			107	592292	1.57929e+06			Basilicata	1
0.244	Lactococcus unknown_species	Veneto	6	84090.5	205979			Valle d'Aosta	1
		Piemonte	23	2.34798e+06	6.4187e+06			Toscana	1
		Lombardia	24	0	0			Emilia Romagna	1
		Trentino Alto Adige	5	87682.5	196064			Sardegna	1
		Sicilia	7	311652	627649		Sardegna	Veneto	1
		Campania	7	2.11938e+06	3.35443e+06			Piemonte	1
		Basilicata	3	0	0			Lombardia	1
		Valle d'Aosta	6	0	0			Trentino Alto Adige	1
		Toscana	7	3.97661e+06	3.46665e+06			Sicilia	1
		Emilia Romagna	12	1.01386e+06	2.86898e+06			Campania	1
		Friuli Venezia Giulia	4	0	0			Basilicata	1
		Sardegna	3	2.79163e+06	876588			Valle d'Aosta	1
			107	1.12468e+06	3.51665e+06			Toscana	1
0.674	Lactiplantibacillus plantarum	Veneto	6	416510	1.02024e+06			Emilia Romagna	1
		Piemonte	23	1.14665e+06	3.12293e+06			Friuli Venezia Giulia	1
		Lombardia	24	1.14575e+06	3.14836e+06	Lactobacillus unknown_species	Veneto	Piemonte	1
		Trentino Alto Adige	5	0	0			Lombardia	1
		Sicilia	7	0	0			Trentino Alto Adige	1
		Campania	7	0	0			Sicilia	1
		Basilicata	3	0	0			Campania	1
		Valle d'Aosta	6	518088	923557			Basilicata	1
		Toscana	7	1.29241e+06	2.75853e+06			Valle d'Aosta	1
		Emilia Romagna	12	0	0			Toscana	1
		Friuli Venezia Giulia	4	0	0			Emilia Romagna	1
		Sardegna	3	3.17487e+06	5.49904e+06			Friuli Venezia Giulia	1
			107	729440	2.39406e+06			Sardegna	1
0.568	Leuconostoc mesenteroides	Veneto	6	4.55299e+06	1.06596e+07		Piemonte	Veneto	1
		Piemonte	23	3.0555e+06	9.85472e+06			Lombardia	1
		Lombardia	24	243859	744019			Trentino Alto Adige	1
		Trentino Alto Adige	5	133139	297709			Sicilia	1
		Sicilia	7	0	0			Campania	1
		Campania	7	0	0			Basilicata	1
		Basilicata	3	0	0			Valle d'Aosta	1
		Valle d'Aosta	6	0	0			Toscana	1
		Toscana	7	9.33373e+06	2.46947e+07			Emilia Romagna	1
		Emilia Romagna	12	902211	3.12535e+06			Friuli Venezia Giulia	1
		Friuli Venezia Giulia	4	0	0			Sardegna	1
		Sardegna	3	0	0		Lombardia	Veneto	1
			107	1.68482e+06	8.20761e+06			Piemonte	1
0.108	Lactobacillus otakiensis	Veneto	6	0	0			Trentino Alto Adige	1
		Piemonte	23	876989	2.27017e+06			Sicilia	1
		Lombardia	24	14464.1	70859.2			Campania	1
		Trentino Alto Adige	5	1.78621e+06	2.33674e+06			Basilicata	1
		Sicilia	7	35366.9	93571.9			Valle d'Aosta	1
		Campania	7	0	0			Toscana	1
		Basilicata	3	0	0			Emilia Romagna	0.516
		Valle d'Aosta	6	0	0			Friuli Venezia Giulia	1
		Toscana	7	0	0			Sardegna	1
		Emilia Romagna	12	0	0		Trentino Alto Adige	Veneto	1
		Friuli Venezia Giulia	4	75640.6	151281			Piemonte	1
		Sardegna	3	0	0			Lombardia	1
			107	280365	1.23138e+06			Sicilia	1
0.152	Bifidobacterium mongoliense	Veneto	6	1.92835e+06	4.72347e+06			Campania	1
		Piemonte	23	445289	1.42478e+06			Basilicata	1
		Lombardia	24	1.57761e+06	3.51416e+06			Valle d'Aosta	1
		Trentino Alto Adige	5	3.97655e+06	6.72961e+06			Toscana	1
		Sicilia	7	0	0			Emilia Romagna	1
		Campania	7	0	0			Friuli Venezia Giulia	1
		Basilicata	3	0	0			Sardegna	1
		Valle d'Aosta	6	0	0		Sicilia	Veneto	1
		Toscana	7	0	0			Piemonte	1
		Emilia Romagna	12	0	0			Lombardia	1
		Friuli Venezia Giulia	4	0	0			Trentino Alto Adige	1
		Sardegna	3	0	0			Campania	1
			107	743525	2.62052e+06			Basilicata	1
0.011	Lactobacillus coryniformis	Veneto	6	0	0			Valle d'Aosta	1
		Piemonte	23	0	0			Toscana	1
		Lombardia	24	347358	969175			Emilia Romagna	1
		Trentino Alto Adige	5	0	0			Friuli Venezia Giulia	1
		Sicilia	7	1.57809e+06	2.40275e+06			Sardegna	1
		Campania	7	0	0		Campania	Veneto	1
		Basilicata	3	0	0			Piemonte	1
		Valle d'Aosta	6	0	0			Lombardia	1
		Toscana	7	455166	906049			Trentino Alto Adige	1
		Emilia Romagna	12	0	0			Sicilia	1
		Friuli Venezia Giulia	4	0	0			Basilicata	1
		Sardegna	3	974912	1.6886e+06			Valle d'Aosta	1
			107	238263	897728			Toscana	1
0.61	Lactobacillus harbinensis	Veneto	6	268570	657859			Emilia Romagna	1
		Piemonte	23	5564.3	26685.5			Friuli Venezia Giulia	1
		Lombardia	24	573761	1.57679e+06			Sardegna	1
		Trentino Alto Adige	5	293917	657219		Basilicata	Veneto	1
		Sicilia	7	0	0			Piemonte	1
		Campania	7	0	0			Lombardia	1
		Basilicata	3	0	0			Trentino Alto Adige	1
		Valle d'Aosta	6	0	0			Sicilia	1
		Toscana	7	0	0			Campania	1
		Emilia Romagna	12	52176.3	155543			Valle d'Aosta	1
		Friuli Venezia Giulia	4	0	0			Toscana	1
		Sardegna	3	0	0			Emilia Romagna	1
			107	164536	796573			Friuli Venezia Giulia	1
0.245	Lactobacillus brevis	Veneto	6	0	0			Sardegna	1
		Piemonte	23	74080.8	239957		Valle d'Aosta	Veneto	1
		Lombardia	24	57989.8	284091			Piemonte	1
		Trentino Alto Adige	5	0	0			Lombardia	1
		Sicilia	7	343717	909389			Trentino Alto Adige	1
		Campania	7	277658	734615			Sicilia	1
		Basilicata	3	0	0			Campania	1
		Valle d'Aosta	6	175388	429611			Basilicata	1
		Toscana	7	800914	2.11902e+06			Toscana	1
		Emilia Romagna	12	0	0			Emilia Romagna	1
		Friuli Venezia Giulia	4	0	0			Friuli Venezia Giulia	1
		Sardegna	3	1.0618e+06	1.8391e+06			Sardegna	1
			107	161583	705696		Toscana	Veneto	1
0.331	Lactobacillus parafarraginis	Veneto	6	396588	971438			Piemonte	1
		Piemonte	23	304505	1.12552e+06			Lombardia	1
		Lombardia	24	117441	423421			Trentino Alto Adige	1
		Trentino Alto Adige	5	0	0			Sicilia	1
		Sicilia	7	60752.1	160735			Campania	1
		Campania	7	2.95995e+06	7.8313e+06			Basilicata	1
		Basilicata	3	299338	518469			Valle d'Aosta	1
		Valle d'Aosta	6	0	0			Emilia Romagna	1
		Toscana	7	0	0			Friuli Venezia Giulia	1
		Emilia Romagna	12	0	0			Sardegna	1
		Friuli Venezia Giulia	4	0	0		Emilia Romagna	Veneto	1
		Sardegna	3	0	0			Piemonte	1
			107	320044	2.08193e+06			Lombardia	0.516
0.88	Lactobacillus kefiri	Veneto	6	0	0			Trentino Alto Adige	1
		Piemonte	23	914249	2.91621e+06			Sicilia	1
		Lombardia	24	193648	843180			Campania	1
		Trentino Alto Adige	5	0	0			Basilicata	1
		Sicilia	7	31277.4	82752.3			Valle d'Aosta	1
		Campania	7	458831	1.21395e+06			Toscana	1
		Basilicata	3	0	0			Friuli Venezia Giulia	1
		Valle d'Aosta	6	0	0			Sardegna	1
		Toscana	7	712830	1.88597e+06		Friuli Venezia Giulia	Veneto	1
		Emilia Romagna	12	0	0			Piemonte	1
		Friuli Venezia Giulia	4	0	0			Lombardia	1
		Sardegna	3	0	0			Trentino Alto Adige	1
			107	318653	1.52948e+06			Sicilia	1
0.728	Leuconostoc unknown_species	Veneto	6	1.39512e+06	2.27061e+06			Campania	1
		Piemonte	23	828333	2.99328e+06			Basilicata	1
		Lombardia	24	63033.9	308802			Valle d'Aosta	1
		Trentino Alto Adige	5	54334.8	121496			Toscana	1
		Sicilia	7	0	0			Emilia Romagna	1
		Campania	7	0	0			Sardegna	1
		Basilicata	3	0	0		Sardegna	Veneto	1
		Valle d'Aosta	6	0	0			Piemonte	1
		Toscana	7	482018	1.2753e+06			Lombardia	1
		Emilia Romagna	12	0	0			Trentino Alto Adige	1
		Friuli Venezia Giulia	4	0	0			Sicilia	1
		Sardegna	3	0	0			Campania	1
			107	304495	1.54852e+06			Basilicata	1
0.001	Limosilactobacillus fermentum	Veneto	6	0	0			Valle d'Aosta	1
		Piemonte	23	0	0			Toscana	1
		Lombardia	24	73618.7	360657			Emilia Romagna	1
		Trentino Alto Adige	5	0	0			Friuli Venezia Giulia	1
		Sicilia	7	33824.4	89491	Lactobacillus paracasei	Veneto	Piemonte	1
		Campania	7	5.05911e+06	8.6509e+06			Lombardia	1
		Basilicata	3	0	0			Trentino Alto Adige	1
		Valle d'Aosta	6	0	0			Sicilia	0.86
		Toscana	7	0	0			Campania	1
		Emilia Romagna	12	485258	1.02917e+06			Basilicata	1
		Friuli Venezia Giulia	4	0	0			Valle d'Aosta	1
		Sardegna	3	0	0			Toscana	1
			107	404117	2.43475e+06			Emilia Romagna	1
0.685	Bifidobacterium unknown_species	Veneto	6	262520	643039			Friuli Venezia Giulia	1
		Piemonte	23	126716	401069			Sardegna	1
		Lombardia	24	170333	478810		Piemonte	Veneto	1
		Trentino Alto Adige	5	396489	886576			Lombardia	1
		Sicilia	7	0	0			Trentino Alto Adige	1
		Campania	7	0	0			Sicilia	0.129
		Basilicata	3	0	0			Campania	1
		Valle d'Aosta	6	0	0			Basilicata	1
		Toscana	7	0	0			Valle d'Aosta	1
		Emilia Romagna	12	0	0			Toscana	1
		Friuli Venezia Giulia	4	0	0			Emilia Romagna	1
		Sardegna	3	0	0			Friuli Venezia Giulia	1
			107	98691.8	379254			Sardegna	1
0.818	Leuconostoc pseudomesenteroides	Veneto	6	853807	1.97669e+06		Lombardia	Veneto	1
		Piemonte	23	799731	2.76775e+06			Piemonte	1
		Lombardia	24	50332.7	246579			Trentino Alto Adige	1
		Trentino Alto Adige	5	49879.3	111533			Sicilia	1
		Sicilia	7	0	0			Campania	1
		Campania	7	0	0			Basilicata	1
		Basilicata	3	0	0			Valle d'Aosta	1
		Valle d'Aosta	6	0	0			Toscana	1
		Toscana	7	0	0			Emilia Romagna	1
		Emilia Romagna	12	0	0			Friuli Venezia Giulia	1
		Friuli Venezia Giulia	4	0	0			Sardegna	1
		Sardegna	3	0	0		Trentino Alto Adige	Veneto	1
			107	233402	1.38333e+06			Piemonte	1
0.856	Lactococcus raffinolactis	Veneto	6	0	0			Lombardia	1
		Piemonte	23	3.09096e+06	1.11436e+07			Sicilia	1
		Lombardia	24	0	0			Campania	1
		Trentino Alto Adige	5	0	0			Basilicata	1
		Sicilia	7	207690	549496			Valle d'Aosta	1
		Campania	7	838165	1.43182e+06			Toscana	1
		Basilicata	3	0	0			Emilia Romagna	1
		Valle d'Aosta	6	0	0			Friuli Venezia Giulia	1
		Toscana	7	3.48796e+06	9.22828e+06			Sardegna	1
		Emilia Romagna	12	0	0		Sicilia	Veneto	0.86
		Friuli Venezia Giulia	4	0	0			Piemonte	0.129
		Sardegna	3	0	0			Lombardia	1
			107	961018	5.72014e+06			Trentino Alto Adige	1
0.101	Streptococcus infantarius	Veneto	6	0	0			Campania	0.362
		Piemonte	23	0	0			Basilicata	1
		Lombardia	24	0	0			Valle d'Aosta	1
		Trentino Alto Adige	5	0	0			Toscana	0.72
		Sicilia	7	1.30383e+06	3.19807e+06			Emilia Romagna	0.237
		Campania	7	8.07519e+06	1.83158e+07			Friuli Venezia Giulia	1
		Basilicata	3	0	0			Sardegna	1
		Valle d'Aosta	6	5.24167e+06	1.26839e+07		Campania	Veneto	1
		Toscana	7	0	0			Piemonte	1
		Emilia Romagna	12	0	0			Lombardia	1
		Friuli Venezia Giulia	4	0	0			Trentino Alto Adige	1
		Sardegna	3	0	0			Sicilia	0.362
			107	907506	5.6832e+06			Basilicata	1
0.959	Bifidobacterium crudilactis	Veneto	6	243822	597239			Valle d'Aosta	1
		Piemonte	23	361226	1.32437e+06			Toscana	1
		Lombardia	24	196438	685021			Emilia Romagna	1
		Trentino Alto Adige	5	317905	710857			Friuli Venezia Giulia	1
		Sicilia	7	0	0			Sardegna	1
		Campania	7	0	0		Basilicata	Veneto	1
		Basilicata	3	0	0			Piemonte	1
		Valle d'Aosta	6	0	0			Lombardia	1
		Toscana	7	0	0			Trentino Alto Adige	1
		Emilia Romagna	12	0	0			Sicilia	1
		Friuli Venezia Giulia	4	0	0			Campania	1
		Sardegna	3	0	0			Valle d'Aosta	1
			107	150235	723974			Toscana	1
0.009	Enterococcus faecium	Veneto	6	0	0			Emilia Romagna	1
		Piemonte	23	0	0			Friuli Venezia Giulia	1
		Lombardia	24	92354.8	312897			Sardegna	1
		Trentino Alto Adige	5	242289	541774		Valle d'Aosta	Veneto	1
		Sicilia	7	662749	1.07734e+06			Piemonte	1
		Campania	7	0	0			Lombardia	1
		Basilicata	3	0	0			Trentino Alto Adige	1
		Valle d'Aosta	6	0	0			Sicilia	1
		Toscana	7	0	0			Campania	1
		Emilia Romagna	12	0	0			Basilicata	1
		Friuli Venezia Giulia	4	0	0			Toscana	1
		Sardegna	3	0	0			Emilia Romagna	1
			107	75394.4	354946			Friuli Venezia Giulia	1
0.105	Lactobacillus buchneri	Veneto	6	0	0			Sardegna	1
		Piemonte	23	0	0		Toscana	Veneto	1
		Lombardia	24	131231	642900			Piemonte	1
		Trentino Alto Adige	5	0	0			Lombardia	1
		Sicilia	7	162757	430613			Trentino Alto Adige	1
		Campania	7	803729	1.39212e+06			Sicilia	0.72
		Basilicata	3	0	0			Campania	1
		Valle d'Aosta	6	0	0			Basilicata	1
		Toscana	7	0	0			Valle d'Aosta	1
		Emilia Romagna	12	0	0			Emilia Romagna	1
		Friuli Venezia Giulia	4	41042.4	82084.8			Friuli Venezia Giulia	1
		Sardegna	3	0	0			Sardegna	1
			107	94197.4	499481		Emilia Romagna	Veneto	1
0.108	Streptococcus gallolyticus	Veneto	6	0	0			Piemonte	1
		Piemonte	23	0	0			Lombardia	1
		Lombardia	24	0	0			Trentino Alto Adige	1
		Trentino Alto Adige	5	0	0			Sicilia	0.237
		Sicilia	7	3.47331e+06	6.8211e+06			Campania	1
		Campania	7	5.52417e+06	1.36056e+07			Basilicata	1
		Basilicata	3	0	0			Valle d'Aosta	1
		Valle d'Aosta	6	228142	558830			Toscana	1
		Toscana	7	0	0			Friuli Venezia Giulia	1
		Emilia Romagna	12	0	0			Sardegna	1
		Friuli Venezia Giulia	4	0	0		Friuli Venezia Giulia	Veneto	1
		Sardegna	3	0	0			Piemonte	1
			107	601413	3.94665e+06			Lombardia	1
0.884	Lactobacillus kefiranofaciens	Veneto	6	0	0			Trentino Alto Adige	1
		Piemonte	23	4.09811e+06	1.49001e+07			Sicilia	1
		Lombardia	24	33761.8	165398			Campania	1
		Trentino Alto Adige	5	0	0			Basilicata	1
		Sicilia	7	0	0			Valle d'Aosta	1
		Campania	7	744035	1.78957e+06			Toscana	1
		Basilicata	3	0	0			Emilia Romagna	1
		Valle d'Aosta	6	0	0			Sardegna	1
		Toscana	7	0	0		Sardegna	Veneto	1
		Emilia Romagna	12	0	0			Piemonte	1
		Friuli Venezia Giulia	4	0	0			Lombardia	1
		Sardegna	3	0	0			Trentino Alto Adige	1
			107	937151	7.00426e+06			Sicilia	1
0.003	Lactobacillus diolivorans	Veneto	6	0	0			Campania	1
		Piemonte	23	13356.4	64055			Basilicata	1
		Lombardia	24	39371	192878			Valle d'Aosta	1
		Trentino Alto Adige	5	0	0			Toscana	1
		Sicilia	7	0	0			Emilia Romagna	1
		Campania	7	0	0			Friuli Venezia Giulia	1
		Basilicata	3	0	0	Streptococcus unknown_species	Veneto	Piemonte	1
		Valle d'Aosta	6	0	0			Lombardia	1
		Toscana	7	2.89282e+06	5.21024e+06			Trentino Alto Adige	1
		Emilia Romagna	12	0	0			Sicilia	1
		Friuli Venezia Giulia	4	0	0			Campania	1
		Sardegna	3	0	0			Basilicata	1
			107	200952	1.4345e+06			Valle d'Aosta	1
								Toscana	1
								Emilia Romagna	1
								Friuli Venezia Giulia	1
								Sardegna	1
							Piemonte	Veneto	1
								Lombardia	1
								Trentino Alto Adige	1
								Sicilia	1
								Campania	1
								Basilicata	1
								Valle d'Aosta	1
								Toscana	1
								Emilia Romagna	0.172
								Friuli Venezia Giulia	1
								Sardegna	1
							Lombardia	Veneto	1
								Piemonte	1
								Trentino Alto Adige	1
								Sicilia	1
								Campania	1
								Basilicata	1
								Valle d'Aosta	1
								Toscana	1
								Emilia Romagna	1
								Friuli Venezia Giulia	1
								Sardegna	1
							Trentino Alto Adige	Veneto	1
								Piemonte	1
								Lombardia	1
								Sicilia	1
								Campania	1
								Basilicata	1
								Valle d'Aosta	1
								Toscana	1
								Emilia Romagna	1
								Friuli Venezia Giulia	1
								Sardegna	1
							Sicilia	Veneto	1
								Piemonte	1
								Lombardia	1
								Trentino Alto Adige	1
								Campania	1
								Basilicata	1
								Valle d'Aosta	1
								Toscana	1
								Emilia Romagna	1
								Friuli Venezia Giulia	1
								Sardegna	1
							Campania	Veneto	1
								Piemonte	1
								Lombardia	1
								Trentino Alto Adige	1
								Sicilia	1
								Basilicata	1
								Valle d'Aosta	1
								Toscana	1
								Emilia Romagna	1
								Friuli Venezia Giulia	1
								Sardegna	1
							Basilicata	Veneto	1
								Piemonte	1
								Lombardia	1
								Trentino Alto Adige	1
								Sicilia	1
								Campania	1
								Valle d'Aosta	1
								Toscana	1
								Emilia Romagna	1
								Friuli Venezia Giulia	1
								Sardegna	1
							Valle d'Aosta	Veneto	1
								Piemonte	1
								Lombardia	1
								Trentino Alto Adige	1
								Sicilia	1
								Campania	1
								Basilicata	1
								Toscana	1
								Emilia Romagna	1
								Friuli Venezia Giulia	1
								Sardegna	1
							Toscana	Veneto	1
								Piemonte	1
								Lombardia	1
								Trentino Alto Adige	1
								Sicilia	1
								Campania	1
								Basilicata	1
								Valle d'Aosta	1
								Emilia Romagna	1
								Friuli Venezia Giulia	1
								Sardegna	1
							Emilia Romagna	Veneto	1
								Piemonte	0.172
								Lombardia	1
								Trentino Alto Adige	1
								Sicilia	1
								Campania	1
								Basilicata	1
								Valle d'Aosta	1
								Toscana	1
								Friuli Venezia Giulia	1
								Sardegna	1
							Friuli Venezia Giulia	Veneto	1
								Piemonte	1
								Lombardia	1
								Trentino Alto Adige	1
								Sicilia	1
								Campania	1
								Basilicata	1
								Valle d'Aosta	1
								Toscana	1
								Emilia Romagna	1
								Sardegna	1
							Sardegna	Veneto	1
								Piemonte	1
								Lombardia	1
								Trentino Alto Adige	1
								Sicilia	1
								Campania	1
								Basilicata	1
								Valle d'Aosta	1
								Toscana	1
								Emilia Romagna	1
								Friuli Venezia Giulia	1
						Lactobacillus delbrueckii	Veneto	Piemonte	1
								Lombardia	1
								Trentino Alto Adige	1
								Sicilia	1
								Campania	1
								Basilicata	1
								Valle d'Aosta	1
								Toscana	1
								Emilia Romagna	1
								Friuli Venezia Giulia	1
								Sardegna	1
							Piemonte	Veneto	1
								Lombardia	1
								Trentino Alto Adige	1
								Sicilia	1
								Campania	1
								Basilicata	1
								Valle d'Aosta	1
								Toscana	1
								Emilia Romagna	1
								Friuli Venezia Giulia	1
								Sardegna	1
							Lombardia	Veneto	1
								Piemonte	1
								Trentino Alto Adige	1
								Sicilia	1
								Campania	1
								Basilicata	1
								Valle d'Aosta	1
								Toscana	1
								Emilia Romagna	1
								Friuli Venezia Giulia	1
								Sardegna	1
							Trentino Alto Adige	Veneto	1
								Piemonte	1
								Lombardia	1
								Sicilia	1
								Campania	1
								Basilicata	1
								Valle d'Aosta	1
								Toscana	1
								Emilia Romagna	1
								Friuli Venezia Giulia	1
								Sardegna	1
							Sicilia	Veneto	1
								Piemonte	1
								Lombardia	1
								Trentino Alto Adige	1
								Campania	1
								Basilicata	1
								Valle d'Aosta	1
								Toscana	1
								Emilia Romagna	1
								Friuli Venezia Giulia	1
								Sardegna	1
							Campania	Veneto	1
								Piemonte	1
								Lombardia	1
								Trentino Alto Adige	1
								Sicilia	1
								Basilicata	1
								Valle d'Aosta	1
								Toscana	1
								Emilia Romagna	1
								Friuli Venezia Giulia	1
								Sardegna	1
							Basilicata	Veneto	1
								Piemonte	1
								Lombardia	1
								Trentino Alto Adige	1
								Sicilia	1
								Campania	1
								Valle d'Aosta	1
								Toscana	1
								Emilia Romagna	1
								Friuli Venezia Giulia	1
								Sardegna	1
							Valle d'Aosta	Veneto	1
								Piemonte	1
								Lombardia	1
								Trentino Alto Adige	1
								Sicilia	1
								Campania	1
								Basilicata	1
								Toscana	1
								Emilia Romagna	1
								Friuli Venezia Giulia	1
								Sardegna	1
							Toscana	Veneto	1
								Piemonte	1
								Lombardia	1
								Trentino Alto Adige	1
								Sicilia	1
								Campania	1
								Basilicata	1
								Valle d'Aosta	1
								Emilia Romagna	1
								Friuli Venezia Giulia	1
								Sardegna	1
							Emilia Romagna	Veneto	1
								Piemonte	1
								Lombardia	1
								Trentino Alto Adige	1
								Sicilia	1
								Campania	1
								Basilicata	1
								Valle d'Aosta	1
								Toscana	1
								Friuli Venezia Giulia	1
								Sardegna	1
							Friuli Venezia Giulia	Veneto	1
								Piemonte	1
								Lombardia	1
								Trentino Alto Adige	1
								Sicilia	1
								Campania	1
								Basilicata	1
								Valle d'Aosta	1
								Toscana	1
								Emilia Romagna	1
								Sardegna	1
							Sardegna	Veneto	1
								Piemonte	1
								Lombardia	1
								Trentino Alto Adige	1
								Sicilia	1
								Campania	1
								Basilicata	1
								Valle d'Aosta	1
								Toscana	1
								Emilia Romagna	1
								Friuli Venezia Giulia	1
						Lactococcus lactis	Veneto	Piemonte	1
								Lombardia	1
								Trentino Alto Adige	1
								Sicilia	1
								Campania	1
								Basilicata	1
								Valle d'Aosta	1
								Toscana	0.072
								Emilia Romagna	1
								Friuli Venezia Giulia	1
								Sardegna	1
							Piemonte	Veneto	1
								Lombardia	1
								Trentino Alto Adige	1
								Sicilia	1
								Campania	1
								Basilicata	1
								Valle d'Aosta	1
								Toscana	0.271
								Emilia Romagna	1
								Friuli Venezia Giulia	1
								Sardegna	1
							Lombardia	Veneto	1
								Piemonte	1
								Trentino Alto Adige	1
								Sicilia	1
								Campania	1
								Basilicata	1
								Valle d'Aosta	1
								Toscana	0.001
								Emilia Romagna	1
								Friuli Venezia Giulia	1
								Sardegna	1
							Trentino Alto Adige	Veneto	1
								Piemonte	1
								Lombardia	1
								Sicilia	1
								Campania	1
								Basilicata	1
								Valle d'Aosta	1
								Toscana	0.129
								Emilia Romagna	1
								Friuli Venezia Giulia	1
								Sardegna	1
							Sicilia	Veneto	1
								Piemonte	1
								Lombardia	1
								Trentino Alto Adige	1
								Campania	1
								Basilicata	1
								Valle d'Aosta	1
								Toscana	0.054
								Emilia Romagna	1
								Friuli Venezia Giulia	1
								Sardegna	1
							Campania	Veneto	1
								Piemonte	1
								Lombardia	1
								Trentino Alto Adige	1
								Sicilia	1
								Basilicata	1
								Valle d'Aosta	1
								Toscana	0.036
								Emilia Romagna	1
								Friuli Venezia Giulia	1
								Sardegna	1
							Basilicata	Veneto	1
								Piemonte	1
								Lombardia	1
								Trentino Alto Adige	1
								Sicilia	1
								Campania	1
								Valle d'Aosta	1
								Toscana	0.389
								Emilia Romagna	1
								Friuli Venezia Giulia	1
								Sardegna	1
							Valle d'Aosta	Veneto	1
								Piemonte	1
								Lombardia	1
								Trentino Alto Adige	1
								Sicilia	1
								Campania	1
								Basilicata	1
								Toscana	0.048
								Emilia Romagna	1
								Friuli Venezia Giulia	1
								Sardegna	1
							Toscana	Veneto	0.072
								Piemonte	0.271
								Lombardia	0.001
								Trentino Alto Adige	0.129
								Sicilia	0.054
								Campania	0.036
								Basilicata	0.389
								Valle d'Aosta	0.048
								Emilia Romagna	0.135
								Friuli Venezia Giulia	0.171
								Sardegna	1
							Emilia Romagna	Veneto	1
								Piemonte	1
								Lombardia	1
								Trentino Alto Adige	1
								Sicilia	1
								Campania	1
								Basilicata	1
								Valle d'Aosta	1
								Toscana	0.135
								Friuli Venezia Giulia	1
								Sardegna	1
							Friuli Venezia Giulia	Veneto	1
								Piemonte	1
								Lombardia	1
								Trentino Alto Adige	1
								Sicilia	1
								Campania	1
								Basilicata	1
								Valle d'Aosta	1
								Toscana	0.171
								Emilia Romagna	1
								Sardegna	1
							Sardegna	Veneto	1
								Piemonte	1
								Lombardia	1
								Trentino Alto Adige	1
								Sicilia	1
								Campania	1
								Basilicata	1
								Valle d'Aosta	1
								Toscana	1
								Emilia Romagna	1
								Friuli Venezia Giulia	1
						Lactobacillus helveticus	Veneto	Piemonte	1
								Lombardia	1
								Trentino Alto Adige	1
								Sicilia	1
								Campania	1
								Basilicata	1
								Valle d'Aosta	1
								Toscana	1
								Emilia Romagna	1
								Friuli Venezia Giulia	1
								Sardegna	1
							Piemonte	Veneto	1
								Lombardia	1
								Trentino Alto Adige	1
								Sicilia	1
								Campania	1
								Basilicata	1
								Valle d'Aosta	1
								Toscana	1
								Emilia Romagna	1
								Friuli Venezia Giulia	1
								Sardegna	1
							Lombardia	Veneto	1
								Piemonte	1
								Trentino Alto Adige	1
								Sicilia	1
								Campania	1
								Basilicata	1
								Valle d'Aosta	1
								Toscana	1
								Emilia Romagna	1
								Friuli Venezia Giulia	1
								Sardegna	1
							Trentino Alto Adige	Veneto	1
								Piemonte	1
								Lombardia	1
								Sicilia	1
								Campania	1
								Basilicata	1
								Valle d'Aosta	1
								Toscana	1
								Emilia Romagna	1
								Friuli Venezia Giulia	1
								Sardegna	1
							Sicilia	Veneto	1
								Piemonte	1
								Lombardia	1
								Trentino Alto Adige	1
								Campania	1
								Basilicata	1
								Valle d'Aosta	1
								Toscana	1
								Emilia Romagna	1
								Friuli Venezia Giulia	1
								Sardegna	1
							Campania	Veneto	1
								Piemonte	1
								Lombardia	1
								Trentino Alto Adige	1
								Sicilia	1
								Basilicata	1
								Valle d'Aosta	1
								Toscana	1
								Emilia Romagna	1
								Friuli Venezia Giulia	1
								Sardegna	1
							Basilicata	Veneto	1
								Piemonte	1
								Lombardia	1
								Trentino Alto Adige	1
								Sicilia	1
								Campania	1
								Valle d'Aosta	1
								Toscana	1
								Emilia Romagna	1
								Friuli Venezia Giulia	1
								Sardegna	1
							Valle d'Aosta	Veneto	1
								Piemonte	1
								Lombardia	1
								Trentino Alto Adige	1
								Sicilia	1
								Campania	1
								Basilicata	1
								Toscana	1
								Emilia Romagna	1
								Friuli Venezia Giulia	1
								Sardegna	1
							Toscana	Veneto	1
								Piemonte	1
								Lombardia	1
								Trentino Alto Adige	1
								Sicilia	1
								Campania	1
								Basilicata	1
								Valle d'Aosta	1
								Emilia Romagna	1
								Friuli Venezia Giulia	1
								Sardegna	1
							Emilia Romagna	Veneto	1
								Piemonte	1
								Lombardia	1
								Trentino Alto Adige	1
								Sicilia	1
								Campania	1
								Basilicata	1
								Valle d'Aosta	1
								Toscana	1
								Friuli Venezia Giulia	1
								Sardegna	1
							Friuli Venezia Giulia	Veneto	1
								Piemonte	1
								Lombardia	1
								Trentino Alto Adige	1
								Sicilia	1
								Campania	1
								Basilicata	1
								Valle d'Aosta	1
								Toscana	1
								Emilia Romagna	1
								Sardegna	1
							Sardegna	Veneto	1
								Piemonte	1
								Lombardia	1
								Trentino Alto Adige	1
								Sicilia	1
								Campania	1
								Basilicata	1
								Valle d'Aosta	1
								Toscana	1
								Emilia Romagna	1
								Friuli Venezia Giulia	1
						Lactobacillus parabuchneri	Veneto	Piemonte	1
								Lombardia	1
								Trentino Alto Adige	1
								Sicilia	1
								Campania	1
								Basilicata	1
								Valle d'Aosta	1
								Toscana	1
								Emilia Romagna	1
								Friuli Venezia Giulia	1
								Sardegna	1
							Piemonte	Veneto	1
								Lombardia	1
								Trentino Alto Adige	1
								Sicilia	1
								Campania	1
								Basilicata	1
								Valle d'Aosta	1
								Toscana	1
								Emilia Romagna	1
								Friuli Venezia Giulia	1
								Sardegna	1
							Lombardia	Veneto	1
								Piemonte	1
								Trentino Alto Adige	1
								Sicilia	1
								Campania	1
								Basilicata	1
								Valle d'Aosta	1
								Toscana	1
								Emilia Romagna	1
								Friuli Venezia Giulia	1
								Sardegna	1
							Trentino Alto Adige	Veneto	1
								Piemonte	1
								Lombardia	1
								Sicilia	1
								Campania	1
								Basilicata	1
								Valle d'Aosta	1
								Toscana	1
								Emilia Romagna	1
								Friuli Venezia Giulia	1
								Sardegna	1
							Sicilia	Veneto	1
								Piemonte	1
								Lombardia	1
								Trentino Alto Adige	1
								Campania	1
								Basilicata	1
								Valle d'Aosta	1
								Toscana	1
								Emilia Romagna	1
								Friuli Venezia Giulia	1
								Sardegna	1
							Campania	Veneto	1
								Piemonte	1
								Lombardia	1
								Trentino Alto Adige	1
								Sicilia	1
								Basilicata	1
								Valle d'Aosta	1
								Toscana	1
								Emilia Romagna	1
								Friuli Venezia Giulia	1
								Sardegna	1
							Basilicata	Veneto	1
								Piemonte	1
								Lombardia	1
								Trentino Alto Adige	1
								Sicilia	1
								Campania	1
								Valle d'Aosta	1
								Toscana	1
								Emilia Romagna	1
								Friuli Venezia Giulia	1
								Sardegna	1
							Valle d'Aosta	Veneto	1
								Piemonte	1
								Lombardia	1
								Trentino Alto Adige	1
								Sicilia	1
								Campania	1
								Basilicata	1
								Toscana	1
								Emilia Romagna	1
								Friuli Venezia Giulia	1
								Sardegna	1
							Toscana	Veneto	1
								Piemonte	1
								Lombardia	1
								Trentino Alto Adige	1
								Sicilia	1
								Campania	1
								Basilicata	1
								Valle d'Aosta	1
								Emilia Romagna	1
								Friuli Venezia Giulia	1
								Sardegna	1
							Emilia Romagna	Veneto	1
								Piemonte	1
								Lombardia	1
								Trentino Alto Adige	1
								Sicilia	1
								Campania	1
								Basilicata	1
								Valle d'Aosta	1
								Toscana	1
								Friuli Venezia Giulia	1
								Sardegna	1
							Friuli Venezia Giulia	Veneto	1
								Piemonte	1
								Lombardia	1
								Trentino Alto Adige	1
								Sicilia	1
								Campania	1
								Basilicata	1
								Valle d'Aosta	1
								Toscana	1
								Emilia Romagna	1
								Sardegna	1
							Sardegna	Veneto	1
								Piemonte	1
								Lombardia	1
								Trentino Alto Adige	1
								Sicilia	1
								Campania	1
								Basilicata	1
								Valle d'Aosta	1
								Toscana	1
								Emilia Romagna	1
								Friuli Venezia Giulia	1
						Lactobacillus rhamnosus	Veneto	Piemonte	1
								Lombardia	1
								Trentino Alto Adige	1
								Sicilia	1
								Campania	1
								Basilicata	1
								Valle d'Aosta	1
								Toscana	1
								Emilia Romagna	1
								Friuli Venezia Giulia	1
								Sardegna	1
							Piemonte	Veneto	1
								Lombardia	1
								Trentino Alto Adige	1
								Sicilia	1
								Campania	1
								Basilicata	1
								Valle d'Aosta	1
								Toscana	1
								Emilia Romagna	1
								Friuli Venezia Giulia	1
								Sardegna	1
							Lombardia	Veneto	1
								Piemonte	1
								Trentino Alto Adige	1
								Sicilia	1
								Campania	1
								Basilicata	1
								Valle d'Aosta	1
								Toscana	1
								Emilia Romagna	1
								Friuli Venezia Giulia	1
								Sardegna	1
							Trentino Alto Adige	Veneto	1
								Piemonte	1
								Lombardia	1
								Sicilia	1
								Campania	1
								Basilicata	1
								Valle d'Aosta	1
								Toscana	1
								Emilia Romagna	1
								Friuli Venezia Giulia	1
								Sardegna	1
							Sicilia	Veneto	1
								Piemonte	1
								Lombardia	1
								Trentino Alto Adige	1
								Campania	1
								Basilicata	1
								Valle d'Aosta	1
								Toscana	1
								Emilia Romagna	1
								Friuli Venezia Giulia	1
								Sardegna	1
							Campania	Veneto	1
								Piemonte	1
								Lombardia	1
								Trentino Alto Adige	1
								Sicilia	1
								Basilicata	1
								Valle d'Aosta	1
								Toscana	1
								Emilia Romagna	1
								Friuli Venezia Giulia	1
								Sardegna	1
							Basilicata	Veneto	1
								Piemonte	1
								Lombardia	1
								Trentino Alto Adige	1
								Sicilia	1
								Campania	1
								Valle d'Aosta	1
								Toscana	1
								Emilia Romagna	1
								Friuli Venezia Giulia	1
								Sardegna	1
							Valle d'Aosta	Veneto	1
								Piemonte	1
								Lombardia	1
								Trentino Alto Adige	1
								Sicilia	1
								Campania	1
								Basilicata	1
								Toscana	1
								Emilia Romagna	1
								Friuli Venezia Giulia	1
								Sardegna	1
							Toscana	Veneto	1
								Piemonte	1
								Lombardia	1
								Trentino Alto Adige	1
								Sicilia	1
								Campania	1
								Basilicata	1
								Valle d'Aosta	1
								Emilia Romagna	1
								Friuli Venezia Giulia	1
								Sardegna	1
							Emilia Romagna	Veneto	1
								Piemonte	1
								Lombardia	1
								Trentino Alto Adige	1
								Sicilia	1
								Campania	1
								Basilicata	1
								Valle d'Aosta	1
								Toscana	1
								Friuli Venezia Giulia	1
								Sardegna	1
							Friuli Venezia Giulia	Veneto	1
								Piemonte	1
								Lombardia	1
								Trentino Alto Adige	1
								Sicilia	1
								Campania	1
								Basilicata	1
								Valle d'Aosta	1
								Toscana	1
								Emilia Romagna	1
								Sardegna	1
							Sardegna	Veneto	1
								Piemonte	1
								Lombardia	1
								Trentino Alto Adige	1
								Sicilia	1
								Campania	1
								Basilicata	1
								Valle d'Aosta	1
								Toscana	1
								Emilia Romagna	1
								Friuli Venezia Giulia	1
						Lactococcus unknown_species	Veneto	Piemonte	1
								Lombardia	1
								Trentino Alto Adige	1
								Sicilia	1
								Campania	1
								Basilicata	1
								Valle d'Aosta	1
								Toscana	1
								Emilia Romagna	1
								Friuli Venezia Giulia	1
								Sardegna	1
							Piemonte	Veneto	1
								Lombardia	1
								Trentino Alto Adige	1
								Sicilia	1
								Campania	1
								Basilicata	1
								Valle d'Aosta	1
								Toscana	1
								Emilia Romagna	1
								Friuli Venezia Giulia	1
								Sardegna	1
							Lombardia	Veneto	1
								Piemonte	1
								Trentino Alto Adige	1
								Sicilia	1
								Campania	1
								Basilicata	1
								Valle d'Aosta	1
								Toscana	0.587
								Emilia Romagna	1
								Friuli Venezia Giulia	1
								Sardegna	1
							Trentino Alto Adige	Veneto	1
								Piemonte	1
								Lombardia	1
								Sicilia	1
								Campania	1
								Basilicata	1
								Valle d'Aosta	1
								Toscana	1
								Emilia Romagna	1
								Friuli Venezia Giulia	1
								Sardegna	1
							Sicilia	Veneto	1
								Piemonte	1
								Lombardia	1
								Trentino Alto Adige	1
								Campania	1
								Basilicata	1
								Valle d'Aosta	1
								Toscana	1
								Emilia Romagna	1
								Friuli Venezia Giulia	1
								Sardegna	1
							Campania	Veneto	1
								Piemonte	1
								Lombardia	1
								Trentino Alto Adige	1
								Sicilia	1
								Basilicata	1
								Valle d'Aosta	1
								Toscana	1
								Emilia Romagna	1
								Friuli Venezia Giulia	1
								Sardegna	1
							Basilicata	Veneto	1
								Piemonte	1
								Lombardia	1
								Trentino Alto Adige	1
								Sicilia	1
								Campania	1
								Valle d'Aosta	1
								Toscana	1
								Emilia Romagna	1
								Friuli Venezia Giulia	1
								Sardegna	1
							Valle d'Aosta	Veneto	1
								Piemonte	1
								Lombardia	1
								Trentino Alto Adige	1
								Sicilia	1
								Campania	1
								Basilicata	1
								Toscana	1
								Emilia Romagna	1
								Friuli Venezia Giulia	1
								Sardegna	1
							Toscana	Veneto	1
								Piemonte	1
								Lombardia	0.587
								Trentino Alto Adige	1
								Sicilia	1
								Campania	1
								Basilicata	1
								Valle d'Aosta	1
								Emilia Romagna	1
								Friuli Venezia Giulia	1
								Sardegna	1
							Emilia Romagna	Veneto	1
								Piemonte	1
								Lombardia	1
								Trentino Alto Adige	1
								Sicilia	1
								Campania	1
								Basilicata	1
								Valle d'Aosta	1
								Toscana	1
								Friuli Venezia Giulia	1
								Sardegna	1
							Friuli Venezia Giulia	Veneto	1
								Piemonte	1
								Lombardia	1
								Trentino Alto Adige	1
								Sicilia	1
								Campania	1
								Basilicata	1
								Valle d'Aosta	1
								Toscana	1
								Emilia Romagna	1
								Sardegna	1
							Sardegna	Veneto	1
								Piemonte	1
								Lombardia	1
								Trentino Alto Adige	1
								Sicilia	1
								Campania	1
								Basilicata	1
								Valle d'Aosta	1
								Toscana	1
								Emilia Romagna	1
								Friuli Venezia Giulia	1
						Lactiplantibacillus plantarum	Veneto	Piemonte	1
								Lombardia	1
								Trentino Alto Adige	1
								Sicilia	1
								Campania	1
								Basilicata	1
								Valle d'Aosta	1
								Toscana	1
								Emilia Romagna	1
								Friuli Venezia Giulia	1
								Sardegna	1
							Piemonte	Veneto	1
								Lombardia	1
								Trentino Alto Adige	1
								Sicilia	1
								Campania	1
								Basilicata	1
								Valle d'Aosta	1
								Toscana	1
								Emilia Romagna	1
								Friuli Venezia Giulia	1
								Sardegna	1
							Lombardia	Veneto	1
								Piemonte	1
								Trentino Alto Adige	1
								Sicilia	1
								Campania	1
								Basilicata	1
								Valle d'Aosta	1
								Toscana	1
								Emilia Romagna	1
								Friuli Venezia Giulia	1
								Sardegna	1
							Trentino Alto Adige	Veneto	1
								Piemonte	1
								Lombardia	1
								Sicilia	1
								Campania	1
								Basilicata	1
								Valle d'Aosta	1
								Toscana	1
								Emilia Romagna	1
								Friuli Venezia Giulia	1
								Sardegna	1
							Sicilia	Veneto	1
								Piemonte	1
								Lombardia	1
								Trentino Alto Adige	1
								Campania	1
								Basilicata	1
								Valle d'Aosta	1
								Toscana	1
								Emilia Romagna	1
								Friuli Venezia Giulia	1
								Sardegna	1
							Campania	Veneto	1
								Piemonte	1
								Lombardia	1
								Trentino Alto Adige	1
								Sicilia	1
								Basilicata	1
								Valle d'Aosta	1
								Toscana	1
								Emilia Romagna	1
								Friuli Venezia Giulia	1
								Sardegna	1
							Basilicata	Veneto	1
								Piemonte	1
								Lombardia	1
								Trentino Alto Adige	1
								Sicilia	1
								Campania	1
								Valle d'Aosta	1
								Toscana	1
								Emilia Romagna	1
								Friuli Venezia Giulia	1
								Sardegna	1
							Valle d'Aosta	Veneto	1
								Piemonte	1
								Lombardia	1
								Trentino Alto Adige	1
								Sicilia	1
								Campania	1
								Basilicata	1
								Toscana	1
								Emilia Romagna	1
								Friuli Venezia Giulia	1
								Sardegna	1
							Toscana	Veneto	1
								Piemonte	1
								Lombardia	1
								Trentino Alto Adige	1
								Sicilia	1
								Campania	1
								Basilicata	1
								Valle d'Aosta	1
								Emilia Romagna	1
								Friuli Venezia Giulia	1
								Sardegna	1
							Emilia Romagna	Veneto	1
								Piemonte	1
								Lombardia	1
								Trentino Alto Adige	1
								Sicilia	1
								Campania	1
								Basilicata	1
								Valle d'Aosta	1
								Toscana	1
								Friuli Venezia Giulia	1
								Sardegna	1
							Friuli Venezia Giulia	Veneto	1
								Piemonte	1
								Lombardia	1
								Trentino Alto Adige	1
								Sicilia	1
								Campania	1
								Basilicata	1
								Valle d'Aosta	1
								Toscana	1
								Emilia Romagna	1
								Sardegna	1
							Sardegna	Veneto	1
								Piemonte	1
								Lombardia	1
								Trentino Alto Adige	1
								Sicilia	1
								Campania	1
								Basilicata	1
								Valle d'Aosta	1
								Toscana	1
								Emilia Romagna	1
								Friuli Venezia Giulia	1
						Leuconostoc mesenteroides	Veneto	Piemonte	1
								Lombardia	1
								Trentino Alto Adige	1
								Sicilia	1
								Campania	1
								Basilicata	1
								Valle d'Aosta	1
								Toscana	1
								Emilia Romagna	1
								Friuli Venezia Giulia	1
								Sardegna	1
							Piemonte	Veneto	1
								Lombardia	1
								Trentino Alto Adige	1
								Sicilia	1
								Campania	1
								Basilicata	1
								Valle d'Aosta	1
								Toscana	1
								Emilia Romagna	1
								Friuli Venezia Giulia	1
								Sardegna	1
							Lombardia	Veneto	1
								Piemonte	1
								Trentino Alto Adige	1
								Sicilia	1
								Campania	1
								Basilicata	1
								Valle d'Aosta	1
								Toscana	0.792
								Emilia Romagna	1
								Friuli Venezia Giulia	1
								Sardegna	1
							Trentino Alto Adige	Veneto	1
								Piemonte	1
								Lombardia	1
								Sicilia	1
								Campania	1
								Basilicata	1
								Valle d'Aosta	1
								Toscana	1
								Emilia Romagna	1
								Friuli Venezia Giulia	1
								Sardegna	1
							Sicilia	Veneto	1
								Piemonte	1
								Lombardia	1
								Trentino Alto Adige	1
								Campania	1
								Basilicata	1
								Valle d'Aosta	1
								Toscana	1
								Emilia Romagna	1
								Friuli Venezia Giulia	1
								Sardegna	1
							Campania	Veneto	1
								Piemonte	1
								Lombardia	1
								Trentino Alto Adige	1
								Sicilia	1
								Basilicata	1
								Valle d'Aosta	1
								Toscana	1
								Emilia Romagna	1
								Friuli Venezia Giulia	1
								Sardegna	1
							Basilicata	Veneto	1
								Piemonte	1
								Lombardia	1
								Trentino Alto Adige	1
								Sicilia	1
								Campania	1
								Valle d'Aosta	1
								Toscana	1
								Emilia Romagna	1
								Friuli Venezia Giulia	1
								Sardegna	1
							Valle d'Aosta	Veneto	1
								Piemonte	1
								Lombardia	1
								Trentino Alto Adige	1
								Sicilia	1
								Campania	1
								Basilicata	1
								Toscana	1
								Emilia Romagna	1
								Friuli Venezia Giulia	1
								Sardegna	1
							Toscana	Veneto	1
								Piemonte	1
								Lombardia	0.792
								Trentino Alto Adige	1
								Sicilia	1
								Campania	1
								Basilicata	1
								Valle d'Aosta	1
								Emilia Romagna	1
								Friuli Venezia Giulia	1
								Sardegna	1
							Emilia Romagna	Veneto	1
								Piemonte	1
								Lombardia	1
								Trentino Alto Adige	1
								Sicilia	1
								Campania	1
								Basilicata	1
								Valle d'Aosta	1
								Toscana	1
								Friuli Venezia Giulia	1
								Sardegna	1
							Friuli Venezia Giulia	Veneto	1
								Piemonte	1
								Lombardia	1
								Trentino Alto Adige	1
								Sicilia	1
								Campania	1
								Basilicata	1
								Valle d'Aosta	1
								Toscana	1
								Emilia Romagna	1
								Sardegna	1
							Sardegna	Veneto	1
								Piemonte	1
								Lombardia	1
								Trentino Alto Adige	1
								Sicilia	1
								Campania	1
								Basilicata	1
								Valle d'Aosta	1
								Toscana	1
								Emilia Romagna	1
								Friuli Venezia Giulia	1
						Lactobacillus otakiensis	Veneto	Piemonte	1
								Lombardia	1
								Trentino Alto Adige	1
								Sicilia	1
								Campania	1
								Basilicata	1
								Valle d'Aosta	1
								Toscana	1
								Emilia Romagna	1
								Friuli Venezia Giulia	1
								Sardegna	1
							Piemonte	Veneto	1
								Lombardia	0.995
								Trentino Alto Adige	1
								Sicilia	1
								Campania	1
								Basilicata	1
								Valle d'Aosta	1
								Toscana	1
								Emilia Romagna	1
								Friuli Venezia Giulia	1
								Sardegna	1
							Lombardia	Veneto	1
								Piemonte	0.995
								Trentino Alto Adige	0.215
								Sicilia	1
								Campania	1
								Basilicata	1
								Valle d'Aosta	1
								Toscana	1
								Emilia Romagna	1
								Friuli Venezia Giulia	1
								Sardegna	1
							Trentino Alto Adige	Veneto	1
								Piemonte	1
								Lombardia	0.215
								Sicilia	0.923
								Campania	0.806
								Basilicata	1
								Valle d'Aosta	1
								Toscana	0.806
								Emilia Romagna	0.397
								Friuli Venezia Giulia	1
								Sardegna	1
							Sicilia	Veneto	1
								Piemonte	1
								Lombardia	1
								Trentino Alto Adige	0.923
								Campania	1
								Basilicata	1
								Valle d'Aosta	1
								Toscana	1
								Emilia Romagna	1
								Friuli Venezia Giulia	1
								Sardegna	1
							Campania	Veneto	1
								Piemonte	1
								Lombardia	1
								Trentino Alto Adige	0.806
								Sicilia	1
								Basilicata	1
								Valle d'Aosta	1
								Toscana	1
								Emilia Romagna	1
								Friuli Venezia Giulia	1
								Sardegna	1
							Basilicata	Veneto	1
								Piemonte	1
								Lombardia	1
								Trentino Alto Adige	1
								Sicilia	1
								Campania	1
								Valle d'Aosta	1
								Toscana	1
								Emilia Romagna	1
								Friuli Venezia Giulia	1
								Sardegna	1
							Valle d'Aosta	Veneto	1
								Piemonte	1
								Lombardia	1
								Trentino Alto Adige	1
								Sicilia	1
								Campania	1
								Basilicata	1
								Toscana	1
								Emilia Romagna	1
								Friuli Venezia Giulia	1
								Sardegna	1
							Toscana	Veneto	1
								Piemonte	1
								Lombardia	1
								Trentino Alto Adige	0.806
								Sicilia	1
								Campania	1
								Basilicata	1
								Valle d'Aosta	1
								Emilia Romagna	1
								Friuli Venezia Giulia	1
								Sardegna	1
							Emilia Romagna	Veneto	1
								Piemonte	1
								Lombardia	1
								Trentino Alto Adige	0.397
								Sicilia	1
								Campania	1
								Basilicata	1
								Valle d'Aosta	1
								Toscana	1
								Friuli Venezia Giulia	1
								Sardegna	1
							Friuli Venezia Giulia	Veneto	1
								Piemonte	1
								Lombardia	1
								Trentino Alto Adige	1
								Sicilia	1
								Campania	1
								Basilicata	1
								Valle d'Aosta	1
								Toscana	1
								Emilia Romagna	1
								Sardegna	1
							Sardegna	Veneto	1
								Piemonte	1
								Lombardia	1
								Trentino Alto Adige	1
								Sicilia	1
								Campania	1
								Basilicata	1
								Valle d'Aosta	1
								Toscana	1
								Emilia Romagna	1
								Friuli Venezia Giulia	1
						Bifidobacterium mongoliense	Veneto	Piemonte	1
								Lombardia	1
								Trentino Alto Adige	1
								Sicilia	1
								Campania	1
								Basilicata	1
								Valle d'Aosta	1
								Toscana	1
								Emilia Romagna	1
								Friuli Venezia Giulia	1
								Sardegna	1
							Piemonte	Veneto	1
								Lombardia	1
								Trentino Alto Adige	0.411
								Sicilia	1
								Campania	1
								Basilicata	1
								Valle d'Aosta	1
								Toscana	1
								Emilia Romagna	1
								Friuli Venezia Giulia	1
								Sardegna	1
							Lombardia	Veneto	1
								Piemonte	1
								Trentino Alto Adige	1
								Sicilia	1
								Campania	1
								Basilicata	1
								Valle d'Aosta	1
								Toscana	1
								Emilia Romagna	1
								Friuli Venezia Giulia	1
								Sardegna	1
							Trentino Alto Adige	Veneto	1
								Piemonte	0.411
								Lombardia	1
								Sicilia	0.613
								Campania	0.613
								Basilicata	1
								Valle d'Aosta	0.779
								Toscana	0.613
								Emilia Romagna	0.288
								Friuli Venezia Giulia	1
								Sardegna	1
							Sicilia	Veneto	1
								Piemonte	1
								Lombardia	1
								Trentino Alto Adige	0.613
								Campania	1
								Basilicata	1
								Valle d'Aosta	1
								Toscana	1
								Emilia Romagna	1
								Friuli Venezia Giulia	1
								Sardegna	1
							Campania	Veneto	1
								Piemonte	1
								Lombardia	1
								Trentino Alto Adige	0.613
								Sicilia	1
								Basilicata	1
								Valle d'Aosta	1
								Toscana	1
								Emilia Romagna	1
								Friuli Venezia Giulia	1
								Sardegna	1
							Basilicata	Veneto	1
								Piemonte	1
								Lombardia	1
								Trentino Alto Adige	1
								Sicilia	1
								Campania	1
								Valle d'Aosta	1
								Toscana	1
								Emilia Romagna	1
								Friuli Venezia Giulia	1
								Sardegna	1
							Valle d'Aosta	Veneto	1
								Piemonte	1
								Lombardia	1
								Trentino Alto Adige	0.779
								Sicilia	1
								Campania	1
								Basilicata	1
								Toscana	1
								Emilia Romagna	1
								Friuli Venezia Giulia	1
								Sardegna	1
							Toscana	Veneto	1
								Piemonte	1
								Lombardia	1
								Trentino Alto Adige	0.613
								Sicilia	1
								Campania	1
								Basilicata	1
								Valle d'Aosta	1
								Emilia Romagna	1
								Friuli Venezia Giulia	1
								Sardegna	1
							Emilia Romagna	Veneto	1
								Piemonte	1
								Lombardia	1
								Trentino Alto Adige	0.288
								Sicilia	1
								Campania	1
								Basilicata	1
								Valle d'Aosta	1
								Toscana	1
								Friuli Venezia Giulia	1
								Sardegna	1
							Friuli Venezia Giulia	Veneto	1
								Piemonte	1
								Lombardia	1
								Trentino Alto Adige	1
								Sicilia	1
								Campania	1
								Basilicata	1
								Valle d'Aosta	1
								Toscana	1
								Emilia Romagna	1
								Sardegna	1
							Sardegna	Veneto	1
								Piemonte	1
								Lombardia	1
								Trentino Alto Adige	1
								Sicilia	1
								Campania	1
								Basilicata	1
								Valle d'Aosta	1
								Toscana	1
								Emilia Romagna	1
								Friuli Venezia Giulia	1
						Lactobacillus coryniformis	Veneto	Piemonte	1
								Lombardia	1
								Trentino Alto Adige	1
								Sicilia	0.069
								Campania	1
								Basilicata	1
								Valle d'Aosta	1
								Toscana	1
								Emilia Romagna	1
								Friuli Venezia Giulia	1
								Sardegna	1
							Piemonte	Veneto	1
								Lombardia	1
								Trentino Alto Adige	1
								Sicilia	0.002
								Campania	1
								Basilicata	1
								Valle d'Aosta	1
								Toscana	1
								Emilia Romagna	1
								Friuli Venezia Giulia	1
								Sardegna	1
							Lombardia	Veneto	1
								Piemonte	1
								Trentino Alto Adige	1
								Sicilia	0.062
								Campania	1
								Basilicata	1
								Valle d'Aosta	1
								Toscana	1
								Emilia Romagna	1
								Friuli Venezia Giulia	1
								Sardegna	1
							Trentino Alto Adige	Veneto	1
								Piemonte	1
								Lombardia	1
								Sicilia	0.119
								Campania	1
								Basilicata	1
								Valle d'Aosta	1
								Toscana	1
								Emilia Romagna	1
								Friuli Venezia Giulia	1
								Sardegna	1
							Sicilia	Veneto	0.069
								Piemonte	0.002
								Lombardia	0.062
								Trentino Alto Adige	0.119
								Campania	0.044
								Basilicata	0.504
								Valle d'Aosta	0.069
								Toscana	0.923
								Emilia Romagna	0.01
								Friuli Venezia Giulia	0.227
								Sardegna	1
							Campania	Veneto	1
								Piemonte	1
								Lombardia	1
								Trentino Alto Adige	1
								Sicilia	0.044
								Basilicata	1
								Valle d'Aosta	1
								Toscana	1
								Emilia Romagna	1
								Friuli Venezia Giulia	1
								Sardegna	1
							Basilicata	Veneto	1
								Piemonte	1
								Lombardia	1
								Trentino Alto Adige	1
								Sicilia	0.504
								Campania	1
								Valle d'Aosta	1
								Toscana	1
								Emilia Romagna	1
								Friuli Venezia Giulia	1
								Sardegna	1
							Valle d'Aosta	Veneto	1
								Piemonte	1
								Lombardia	1
								Trentino Alto Adige	1
								Sicilia	0.069
								Campania	1
								Basilicata	1
								Toscana	1
								Emilia Romagna	1
								Friuli Venezia Giulia	1
								Sardegna	1
							Toscana	Veneto	1
								Piemonte	1
								Lombardia	1
								Trentino Alto Adige	1
								Sicilia	0.923
								Campania	1
								Basilicata	1
								Valle d'Aosta	1
								Emilia Romagna	1
								Friuli Venezia Giulia	1
								Sardegna	1
							Emilia Romagna	Veneto	1
								Piemonte	1
								Lombardia	1
								Trentino Alto Adige	1
								Sicilia	0.01
								Campania	1
								Basilicata	1
								Valle d'Aosta	1
								Toscana	1
								Friuli Venezia Giulia	1
								Sardegna	1
							Friuli Venezia Giulia	Veneto	1
								Piemonte	1
								Lombardia	1
								Trentino Alto Adige	1
								Sicilia	0.227
								Campania	1
								Basilicata	1
								Valle d'Aosta	1
								Toscana	1
								Emilia Romagna	1
								Sardegna	1
							Sardegna	Veneto	1
								Piemonte	1
								Lombardia	1
								Trentino Alto Adige	1
								Sicilia	1
								Campania	1
								Basilicata	1
								Valle d'Aosta	1
								Toscana	1
								Emilia Romagna	1
								Friuli Venezia Giulia	1
						Lactobacillus harbinensis	Veneto	Piemonte	1
								Lombardia	1
								Trentino Alto Adige	1
								Sicilia	1
								Campania	1
								Basilicata	1
								Valle d'Aosta	1
								Toscana	1
								Emilia Romagna	1
								Friuli Venezia Giulia	1
								Sardegna	1
							Piemonte	Veneto	1
								Lombardia	1
								Trentino Alto Adige	1
								Sicilia	1
								Campania	1
[truncated: 2,096 more rows]

## Sheet: Enzyme (EC) relative abundance
Enzymatic profiles (EC numbers with prevalence > 5%)
Avg	6.1099e-05	0.000259714	6.92673e-06	0.000279431	7.89374e-05	0.000150073	6.65702e-05	2.1213e-05	0.000298982	5.18266e-05	0.000292464	9.22593e-05	6.73245e-05	0.000258599	0.000635046	0.000294248	0.000904893	0.000325141	7.15677e-05	0.00107436	0.000306497	1.92742e-05	0.000316193	0.000827254	0.000690966	0.000166392	0.000496743	0.000313981	0.000131446	0.000268595	7.57949e-05	0.000297982	0.000215286	0.00045427	0.000306242	0.000317648	0.000216785	0.000214213	8.08539e-05	0.000403894	0.000201015	0.000766884	3.52317e-05	0.000409624	0.000632257	0.000604125	1.5504e-05	0.000332095	0.000267795
Prevalence	1	1	1	1	1	1	1	1	1	1	1	1	1	1	1	1	1	1	1	1	1	1	1	1	1	1	1	1	1	1	1	1	1	1	1	1	1	1	1	1	1	1	1	1	1	1	1	1	1
Reactions	#3.4.21.107#	#3.4.21.105#	#5.4.99.28#	#5.4.99.25#	#5.4.99.23#	#5.4.99.22#	#5.4.99.19#	#5.4.99.16#	#5.4.99.12#	#4.2.99.18#	#4.2.1.126#	#4.2.1.113#	#3.5.1.125#	#3.4.23.43#	#3.4.23.36#	#3.4.22.40#	#3.4.21.92#	#3.4.21.89#	#3.4.21.88#	#3.4.14.11#	#3.4.11.18#	#3.1.3.104#	#3.1.26.11#	#2.7.1.211#	#2.7.1.207#	#2.7.1.205#	#2.7.1.202#	#2.7.1.201#	#2.7.1.199#	#2.7.1.197#	#2.7.1.193#	#2.7.1.191#	#2.7.1.121#	#2.7.1.107#	#2.5.1.145#	#2.4.99.17#	#2.4.1.227#	#2.4.1.129#	#2.3.1.286#	#2.3.1.274#	#2.3.1.266#	#2.3.1.234#	#2.3.1.189#	#2.3.1.180#	#2.3.1.179#	#2.3.1.157#	#2.3.1.117#	#2.1.1.297#	#2.1.1.228#
10-cheese	7.25955e-05	0.000143376	1.99637e-05	0.000196008	9.80039e-05	0.000117968	4.17424e-05	3.26679e-05	0.000235936	2.90382e-05	0.000335754	2.90382e-05	3.26679e-05	0.000143376	0.000470056	0.000281308	0.000756809	0.000232306	8.34848e-05	0.000756809	0.000292197	9.0744e-06	0.000257714	0.000437388	2.54084e-05	1.99637e-05	0.000560801	0.000186934	0.000116153	3.6297e-06	4.53722e-05	0.000181489	2.90382e-05	0.000337569	0.000181489	8.71146e-05	0.000206897	0.000128857	0.000123412	0.000306716	0.000132487	0.000617062	4.53722e-05	0.000197823	0.000470056	0.000499094	2.90382e-05	0.00031942	0.000235936
B3-ICM	3.71078e-05	0.000152952	4.8974e-06	0.000331899	0.000122625	0.000113961	6.5551e-05	1.13018e-05	0.00034452	2.76896e-05	0.000593915	3.72962e-05	4.42657e-05	9.51243e-05	0.000584685	0.000360154	0.000972528	0.00025109	0.000215113	0.00105635	0.000304586	6.9695e-06	0.000398957	0.00092619	0.00018083	5.93349e-05	0.000537782	0.000157285	0.000146925	0.000451322	7.55343e-05	0.000306658	7.06368e-05	0.00041478	0.00033868	0.000211157	0.000370891	0.000151634	0.000182714	0.000343389	0.000215866	0.000850656	6.14069e-05	0.000337738	0.000479577	0.000720684	1.54459e-05	0.000457727	0.00031909
GP3-ICM	3.44518e-05	0.000358613	1.5659e-06	0.0001934	0.000222371	0.000114318	2.81879e-05	4.6979e-06	0.000393848	1.5659e-06	0.000792394	3.21029e-05	3.68008e-05	2.89709e-05	0.000470582	0.000203579	0.000601342	6.65548e-05	0.000324944	0.00115805	0.000372707	9.3959e-06	0.000391499	0.00053557	0.000688255	8.92617e-05	0.000873825	2.58389e-05	7.75167e-05	0.000336689	0.00011745	6.89037e-05	0.000360179	0.000438479	0.000654586	0.000169127	0.000244295	0.000529306	0.000281879	0.000405593	0.000203579	0.000929418	3.21029e-05	0.000608389	0.000646756	0.000440828	2.89709e-05	0.000521476	0.000137025
GP5-ICM	2.6564e-05	0.000490079	1.0842e-06	0.000180527	0.0001789	8.99924e-05	4.33698e-05	2.2227e-05	0.000305757	2.43955e-05	0.00116014	4.82489e-05	2.11427e-05	0.000144205	0.000374607	0.000282988	0.000533449	0.000249919	0.000137157	0.000897756	0.000339369	1.789e-05	0.000277567	0.000616394	0.00043153	0.000427735	0.00122899	2.33112e-05	0.000104088	0.000499295	0.000156131	0.000151794	0.000494416	0.000402797	0.000367017	0.000353464	0.000313889	0.000761141	0.000183238	0.00035238	0.000187032	0.000679822	2.33112e-05	0.00037786	0.000701507	0.000419061	2.11427e-05	0.0004955	0.000217933
H3-ICM	7.24836e-05	0.000114665	5.5756e-06	0.000282662	0.000113937	0.000116362	7.12715e-05	3.1514e-06	0.000290419	2.54541e-05	0.000547142	3.12722e-05	3.36964e-05	7.34533e-05	0.000352964	0.000407508	0.000978893	0.000207027	0.000193209	0.000969681	0.000307631	6.7877e-06	0.00028751	0.000757321	0.00012121	7.75744e-05	0.000755381	0.000124119	0.000176239	0.00036363	3.85448e-05	0.000300116	2.23026e-05	0.000409933	0.00025939	6.59382e-05	0.00045672	0.000119028	0.000188603	0.000356115	0.000168724	0.0006972	5.84232e-05	0.000335025	0.000513204	0.000625687	8.2422e-06	0.000449447	0.000244359
M1-ICM	3.38335e-05	0.000141093	3.0594e-06	0.000255011	7.45058e-05	0.000119137	5.00305e-05	6.8387e-06	0.000325018	1.92563e-05	0.000464492	1.5477e-05	4.89507e-05	0.000176726	0.00047277	0.000319259	0.000848359	0.000302703	0.000147212	0.00089695	0.000268869	6.1188e-06	0.000281467	0.000845659	4.57113e-05	2.44753e-05	0.000495626	0.000231436	0.000113378	0.000184105	4.06722e-05	0.000235395	7.37859e-05	0.00036857	0.000267069	0.00010474	0.00031782	8.15245e-05	0.000145412	0.000345714	0.00015765	0.000651836	4.31918e-05	0.000313141	0.000438217	0.000566173	6.4787e-06	0.000356332	0.000229636
M2-ICM	4.29362e-05	0.000132685	2.6835e-06	0.000310989	9.75009e-05	0.000135965	6.02299e-05	6.8578e-06	0.00028654	2.38534e-05	0.000509569	2.38534e-05	5.81427e-05	0.000166676	0.000518216	0.000355118	0.000952349	0.000271035	0.000170254	0.000979781	0.000297572	9.2432e-06	0.000326792	0.000910307	5.42666e-05	5.00922e-05	0.000480349	0.000238236	0.000127914	0.000108533	4.14453e-05	0.000259704	0.000230484	0.00046395	0.000282067	0.000156538	0.0003256	8.67669e-05	0.000154749	0.000415945	0.000161309	0.00069503	4.65142e-05	0.000352137	0.000563836	0.000642552	8.3487e-06	0.000410577	0.00025881
O3-ICM	5.12208e-05	0.000197475	2.1165e-06	0.000346904	0.000104347	0.000153874	8.31808e-05	6.7729e-06	0.000421408	3.40766e-05	0.000577821	3.28067e-05	8.91072e-05	0.000211868	0.0007336	0.000437705	0.00116432	0.000342248	0.000132708	0.00134296	0.000381616	1.03711e-05	0.000405322	0.000756883	4.868e-06	1.52392e-05	0.000676242	0.000372303	0.000201708	3.5981e-06	4.38128e-05	0.000382251	2.5822e-05	0.000490196	0.000366589	0.000201285	0.000333782	0.000115353	0.000196629	0.000478766	0.000225202	0.000959861	4.82576e-05	0.000388389	0.000593272	0.000768947	9.9478e-06	0.000477496	0.000332935
PR3-ICM	3.32979e-05	0.000147621	1.1099e-06	0.000386811	0.000152615	0.000170374	4.55071e-05	5.549e-07	0.000433983	5.5496e-06	0.00032299	0.000210332	2.60833e-05	9.93388e-05	0.000372382	0.000269158	0.0010339	0.00015872	0.000292467	0.00122037	0.000375157	3.8847e-06	0.000442862	0.000829673	4.7172e-05	2.44184e-05	0.000395135	2.10886e-05	0.000178699	4.4397e-06	5.10568e-05	0.000165935	1.05443e-05	0.000467281	0.000336864	1.6648e-06	0.000468391	0.000125422	0.000407345	0.000372382	0.00024474	0.000743099	3.99575e-05	0.000432873	0.000759193	0.00056551	1.10993e-05	0.00047394	0.000283587
Y2-ICM	5.95467e-05	0.000230199	8.7141e-06	0.000340215	0.000105659	0.000141605	5.77312e-05	1.19819e-05	0.000348203	7.26179e-05	0.000393589	8.31475e-05	5.11956e-05	0.000203693	0.000532653	0.000329323	0.0010152	0.000364542	0.000123087	0.00107547	0.000358733	1.2345e-05	0.000359459	0.000863791	0.000525028	0.000185539	0.000534105	0.000224026	0.000122361	0.000361638	8.27844e-05	0.000302454	0.000189896	0.000446964	0.000326781	0.000307174	0.000293014	0.000150319	0.000150682	0.000442607	0.000221485	0.000770114	3.34042e-05	0.000387054	0.000620158	0.000673169	8.351e-06	0.000384875	0.00027377
11-cheese	0.00014912	0.000282237	2.14587e-05	0.000230227	9.20179e-05	0.000102202	2.65506e-05	4.50996e-05	0.000192765	9.20179e-05	0.00022077	0.00019822	9.38364e-05	0.000232045	0.000278236	0.000150575	0.00125224	0.000269143	3.16425e-05	0.000712866	0.000242593	3.74618e-05	0.000273871	0.0003728	0.00193892	0.000380074	0.00033061	0.000197129	0.000157485	0.000548107	0.000154939	0.000306969	0.000386985	0.000317153	0.000207313	0.000264051	0.00026587	0.000308424	8.7289e-06	0.000342612	0.000265143	0.000640488	3.01877e-05	0.000274235	0.000597935	0.000537923	3.05514e-05	0.000190583	0.000214951
13-cheese	4.11153e-05	0.0003047	4.7808e-06	0.000241592	8.35055e-05	0.000118565	2.99599e-05	7.968e-06	0.000244461	5.2908e-05	0.000316492	0.000218644	0.000158406	0.000697048	0.000543105	0.000239999	0.000928122	0.00025721	1.27489e-05	0.00104987	0.000286214	1.91234e-05	0.000344221	0.000533862	0.00209529	0.000283983	0.000366213	0.000210995	0.000100716	0.000491153	7.0119e-06	0.000318086	0.000381831	0.000455774	0.000253385	0.000342309	0.000169242	8.47804e-05	3.1872e-06	0.000427727	0.000290357	0.000784378	3.76093e-05	0.000410516	0.000629479	0.000551391	7.3306e-06	0.000254023	0.000284301
16-cheese	5.47193e-05	0.000119962	4.9107e-06	0.000192921	4.70025e-05	0.000103125	1.12244e-05	8.4183e-06	0.000244834	3.08673e-05	0.000382334	0.000268686	3.92856e-05	0.000592793	0.000116454	9.47065e-05	0.000440561	0.000112245	4.27933e-05	0.00052264	0.000373214	1.82397e-05	0.000136097	0.000288329	0.00208004	0.000378826	0.000268686	2.66581e-05	0.00018801	0.000401977	0.000214668	0.000331824	0.000493175	0.000207653	0.000136798	0.000246938	0.000115752	0.000124872	4.55994e-05	0.000338137	0.000198533	0.000610331	4.06887e-05	0.000253252	0.000745025	0.000253252	1.96428e-05	0.000124872	0.000111543
5-cheese	0.000241029	0.000228562	4.90368e-05	0.000280092	0.000107216	0.000164564	4.32189e-05	2.32717e-05	0.000215264	8.81001e-05	0.000318324	0.000276767	6.39972e-05	0.000152097	0.000163733	9.05935e-05	0.000677374	0.000147942	3.7401e-05	0.000618363	0.000328298	4.32189e-05	0.000255989	0.000309182	0.00122094	0.00029339	0.000282585	8.1451e-05	0.000182018	0.000479564	5.06991e-05	0.000233548	0.000460448	0.000310844	0.000190329	0.000315831	0.000219419	0.000432189	1.82849e-05	0.000274274	0.000226068	0.000597585	3.40764e-05	0.00025682	0.000815342	0.00063083	5.90104e-05	0.000148773	0.000169551
6-cheese	4.60038e-05	7.89877e-05	3.4719e-06	0.000317687	4.33998e-05	9.72157e-05	1.38879e-05	1.30199e-05	0.000265607	2.43039e-05	0.000390599	0.000324631	2.95119e-05	0.000696134	0.000102424	0.000110236	0.000432263	0.000147559	7.55157e-05	0.000750818	0.000362823	1.04159e-05	0.000254323	0.000338519	0.00220992	0.000559858	0.000219603	1.82279e-05	0.000157108	0.000453963	0.000284703	0.000376711	0.000481739	0.000314215	0.000147559	0.000255191	0.000188355	9.20077e-05	7.89877e-05	0.000302063	0.000263871	0.00065881	5.03438e-05	0.000306403	0.000782934	0.000367163	6.9439e-06	0.000230019	0.000164051
A4-ICM	4.39335e-05	0.000266793	2.8162e-06	0.000317861	5.98923e-05	0.000141939	4.29947e-05	1.18282e-05	0.000288197	4.84395e-05	0.000267544	0.000215349	0.000126919	0.000273364	0.000600613	0.000267168	0.000784796	0.000303592	2.253e-06	0.00106342	0.000284629	3.0791e-05	0.00035297	0.000594792	0.00144774	0.000197889	0.000341705	0.000274303	9.59403e-05	0.000421875	7.6977e-06	0.00027787	0.000299649	0.000530582	0.000288009	0.000346399	0.00017611	9.3875e-05	2.6285e-06	0.000416993	0.000215349	0.000710259	3.28562e-05	0.000416618	0.000648114	0.000540157	4.506e-06	0.000279748	0.000266042
C2-ICM	4.48024e-05	0.000348896	4.3287e-06	0.000287861	7.31557e-05	0.000145662	5.47585e-05	1.5367e-05	0.000234834	5.67064e-05	0.000457981	0.00012878	0.000118391	0.000282883	0.000581566	0.000269681	0.000868994	0.000290458	5.69229e-05	0.000993229	0.000288511	2.07779e-05	0.000333313	0.000865099	0.00207173	0.000271196	0.000465556	0.000246305	0.000114495	0.000461877	6.92598e-05	0.000341105	0.00032076	0.000422052	0.00028916	0.000390669	0.000188517	0.000257776	7.8783e-05	0.000384176	0.000203451	0.000733938	3.0734e-05	0.000457331	0.000638489	0.000607106	7.5752e-06	0.0002831	0.000280719
C4-ICM	1.3114e-05	0.000164211	7.602e-07	0.000460893	2.79386e-05	0.000154898	2.62281e-05	2.10965e-05	0.000473247	1.42544e-05	0.000702458	0.00061009	7.98247e-05	0.000134752	9.80704e-05	0.000100161	0.000474007	7.4123e-05	3.15498e-05	0.00110785	0.000624154	1.17836e-05	0.000236053	0.000246317	0.00393916	0.000503656	0.000536347	2.09064e-05	0.000246126	0.000818394	5.15059e-05	0.000470776	0.00107839	0.000405966	0.000240805	0.000608949	0.000141784	0.000164971	4.46638e-05	0.000620163	0.000343057	0.00111736	7.52633e-05	0.000246317	0.0010516	0.000214577	1.34941e-05	8.43862e-05	9.29388e-05
E3-ICM	2.4952e-05	0.000246952	1.4677e-06	0.000308598	5.43074e-05	0.000131732	2.78875e-05	1.94479e-05	0.000354833	3.66942e-05	0.000480327	0.000409507	8.43966e-05	0.000745259	0.000237045	0.000219431	0.00105643	0.00014641	4.4033e-05	0.000894972	0.000442899	1.83471e-05	0.000297223	0.000231907	0.00504876	0.000399233	0.000403269	1.98148e-05	0.000165124	0.000696089	2.93553e-05	0.000279977	0.000864515	0.000311534	0.00025796	0.000432258	0.000217964	0.000159987	3.52264e-05	0.000541973	0.000369144	0.000983405	5.76099e-05	0.00032401	0.00066233	0.000376116	1.43107e-05	0.000124026	0.000134668
GP4-ICM	1.91765e-05	0.000272841	4.854e-07	0.000254635	0.00010098	9.39407e-05	2.79152e-05	6.0685e-06	0.000232789	2.54877e-05	0.000412417	0.000240071	8.93286e-05	0.000353916	0.000351003	0.00023473	0.000586705	0.000193222	8.86004e-05	0.000902268	0.000243955	1.9662e-05	0.000341294	0.000232303	0.00120375	0.00022939	0.000403921	1.48071e-05	9.53971e-05	0.000420184	6.82101e-05	0.000154869	0.000379404	0.00043038	0.000287891	0.000238129	0.000425039	0.000170647	7.57351e-05	0.000284735	0.000240556	0.000612435	3.37409e-05	0.000310951	0.000520436	0.000435234	1.48071e-05	0.000291046	0.000218224
L1-ICM	2.06009e-05	0.000214959	4.0526e-06	0.000191994	6.07897e-05	5.42042e-05	7.7675e-06	3.377e-07	0.000113136	3.46163e-05	0.000280984	0.000232521	7.68315e-05	0.000147077	0.000255992	0.000150455	0.000338059	0.000104356	1.3508e-06	0.000612457	0.000163963	1.62106e-05	0.000208205	9.13535e-05	0.00143329	0.000310028	0.000259032	9.625e-06	5.16712e-05	0.000427048	2.5329e-06	0.000136608	0.000345995	0.000266968	0.000158222	0.000150117	0.000151974	5.03204e-05	2.364e-06	0.000195371	0.000232352	0.000370818	2.6511e-05	0.000157884	0.000355282	0.000334344	2.8706e-06	0.000132893	0.000156365
L2-ICM	3.5473e-05	0.000290141	5.3312e-06	0.00024134	9.39112e-05	9.84222e-05	1.53784e-05	1.0252e-06	0.000189873	5.61827e-05	0.000389793	0.00026574	8.55043e-05	0.000208532	0.000372569	0.000241135	0.000543373	0.000324999	1.43532e-05	0.000886006	0.000275582	3.28074e-05	0.000297932	0.000158911	0.00403306	0.000488421	0.000383232	3.46528e-05	7.17662e-05	0.000652868	1.06624e-05	0.000228217	0.000508925	0.000402096	0.00026615	0.000236829	0.000253437	9.43213e-05	1.06624e-05	0.000314541	0.000368058	0.000591149	2.78863e-05	0.000254257	0.000433468	0.000499493	7.5867e-06	0.00022227	0.00022268
L3-ICM	2.73771e-05	0.000295309	6.9355e-06	0.000193466	7.30058e-05	6.35151e-05	1.49662e-05	2.9202e-06	0.000154042	5.18341e-05	0.000289103	0.000259901	0.000153677	0.00024822	0.000256981	0.00019383	0.000430735	0.000198211	1.16809e-05	0.0007505	0.000178499	1.49662e-05	0.00024457	0.000101113	0.00215258	0.000315385	0.000206242	5.80396e-05	5.54844e-05	0.000559225	4.01532e-05	0.000179229	0.000422339	0.000342397	0.000169739	0.00018872	0.000211717	7.73862e-05	7.6656e-06	0.000306625	0.000277787	0.000517612	3.24876e-05	0.000217923	0.000380361	0.000403357	5.4754e-06	0.000172659	0.000173389
MU2-ICM	7.61602e-05	0.00029497	1.45067e-05	0.000298193	8.54283e-05	0.000120889	3.264e-05	7.6563e-06	0.000289328	6.44742e-05	0.000270389	8.78461e-05	4.3923e-05	0.000665294	0.000498869	0.0002583	0.000843807	0.000517003	3.78786e-05	0.000981217	0.00026515	3.02223e-05	0.000330431	0.000719291	0.00070962	0.000410217	0.000440037	0.000479124	0.000137411	0.000391681	0.000249838	0.000307059	0.000304641	0.000431977	0.000320356	0.00030182	0.000268374	0.000126531	3.86845e-05	0.000359847	0.000256285	0.000640713	3.42519e-05	0.000324386	0.000521435	0.000570194	1.53126e-05	0.000263538	0.000247823
N1-ICM	1.21372e-05	0.000173049	5.005e-07	0.000178305	5.76831e-05	7.87043e-05	7.007e-06	3.5035e-06	0.000142519	3.24076e-05	0.000264392	0.000185562	9.88496e-05	0.000137889	0.000224977	0.000133635	0.000376505	0.000112238	8.3834e-06	0.000475855	0.000161288	2.17719e-05	0.000186438	0.000103104	0.00182384	0.000247124	0.000211088	1.66417e-05	6.58163e-05	0.000394773	2.16468e-05	0.000197324	0.000279281	0.000255382	0.000163415	0.000196573	0.000150652	6.46902e-05	1.20121e-05	0.000185562	0.000159411	0.000334587	2.91543e-05	0.000198575	0.00039665	0.000314817	4.3794e-06	0.000151403	0.000159035
T10-ICM	7.60773e-05	0.000275226	8.3348e-06	0.000282674	9.11509e-05	0.000124313	1.75563e-05	6.3841e-06	0.000258202	5.00089e-05	0.000379855	0.000319206	6.17131e-05	0.000189927	0.000289413	0.000225217	0.000752971	0.000223621	5.16049e-05	0.000814862	0.000278418	3.38712e-05	0.000341905	0.000730449	0.00150541	0.000492464	0.000374357	8.88456e-05	0.000135662	0.000534138	9.5407e-05	0.000305196	0.000420642	0.000412308	0.000483242	0.000309098	0.000256606	0.000149849	3.9014e-05	0.000375067	0.000275226	0.000672106	4.1142e-05	0.00035024	0.000547438	0.000522965	1.29455e-05	0.000277709	0.000253769
T2-ICM	2.26881e-05	0.000213268	1.815e-06	0.000174698	6.64005e-05	8.22821e-05	1.17978e-05	4.5376e-06	0.000163203	3.9326e-05	0.000319146	0.000248813	0.000103155	0.000388269	0.000236108	0.000163354	0.000583689	0.000117222	8.7727e-06	0.000700457	0.000259854	1.67891e-05	0.0002895	0.000201168	0.00215855	0.000351212	0.000287988	1.1949e-05	7.16944e-05	0.000479778	3.1763e-06	0.000239284	0.000418217	0.000305079	0.000294945	0.000230209	0.00014354	5.41489e-05	1.512e-07	0.000305382	0.000292979	0.000618931	2.82844e-05	0.000261518	0.000453308	0.000402941	4.9913e-06	0.000164867	0.000212512
T3-ICM	9.3089e-05	0.000264153	6.0112e-06	0.0001903	6.93873e-05	0.000138946	3.96744e-05	2.21558e-05	0.000278923	3.34914e-05	0.000136886	0.000121084	0.000109405	0.000437106	0.00050323	0.000250069	0.00080431	0.000311213	2.61061e-05	0.000972282	0.00025213	1.76903e-05	0.000247321	0.000754846	0.0014087	0.000170549	0.000221559	0.000374074	7.47116e-05	0.000328044	2.57626e-05	0.000245604	0.000207132	0.000424225	0.000235299	0.000291633	0.000179651	0.000126065	1.40835e-05	0.000563343	0.000206616	0.000704523	2.50756e-05	0.000351918	0.000503402	0.000490521	1.45988e-05	0.00022757	0.000220185
T7-ICM	5.9387e-06	0.000182782	8.798e-07	0.00014011	4.00315e-05	0.000103818	1.62765e-05	1.42969e-05	0.000274722	2.06756e-05	0.000443207	0.000172664	0.000178602	0.000353906	0.00014165	9.69995e-05	0.000433089	0.000113276	6.44464e-05	0.000729367	0.000631707	8.1382e-06	0.000160126	0.00019026	0.00459307	0.000197298	0.000210056	1.25373e-05	0.000219734	0.00103686	2.63944e-05	0.00042957	0.00105798	0.000584857	0.000146269	0.000424291	0.000272083	7.14849e-05	4.88297e-05	0.000599154	0.000484998	0.00110593	5.6968e-05	0.00014385	0.000639185	0.000159906	8.7981e-06	0.000100519	0.000200378
T8-ICM	2.4618e-05	0.000297031	1.2107e-06	0.00021672	9.52437e-05	0.000144076	1.69501e-05	8.8786e-06	0.00022237	4.47968e-05	0.000370078	0.000226002	0.00010614	0.000497205	0.000363218	0.000192102	0.000622717	0.00018968	3.14788e-05	0.000808765	0.000332949	1.21072e-05	0.000314385	0.000505276	0.00301551	0.000373711	0.000397925	5.4079e-05	0.000115423	0.000666706	2.13894e-05	0.000332546	0.000432229	0.000446354	0.000275238	0.000335371	0.000213895	0.000100894	2.74431e-05	0.000455233	0.000275642	0.000667513	5.85184e-05	0.000306314	0.000466936	0.000502451	1.33179e-05	0.000248602	0.000219141
T9-ICM	1.86921e-05	0.000335646	8.127e-07	0.000214553	0.000103213	0.000140191	1.21905e-05	5.6889e-06	0.000225525	5.72954e-05	0.000397817	0.000237309	0.000130439	0.000561983	0.000334427	0.000207239	0.000605463	0.000207239	3.53525e-05	0.000888689	0.000308014	1.50349e-05	0.000317766	0.000346211	0.00328006	0.000357995	0.000338896	1.78794e-05	8.98035e-05	0.000684701	2.80382e-05	0.000266972	0.000475024	0.000452675	0.000262909	0.000339709	0.000251531	7.02986e-05	3.21017e-05	0.000434389	0.000272255	0.000650974	5.85145e-05	0.000306795	0.000383189	0.000461208	1.54413e-05	0.000234871	0.000228775
U1-ICM	0.000147319	0.000311162	2.18457e-05	0.000246745	9.60652e-05	0.000134155	5.54545e-05	1.45638e-05	0.000264669	8.62626e-05	0.000291837	0.000139477	6.8618e-05	0.000201093	0.000400505	0.000244504	0.000901837	0.000276713	8.26216e-05	0.000828738	0.00030388	5.37741e-05	0.00030332	0.000644169	0.0012298	0.000333007	0.000437195	0.000160482	0.000193251	0.000487328	0.000108949	0.000297438	0.000339729	0.000427672	0.000317603	0.000339449	0.000239743	0.000408907	8.31818e-05	0.000351492	0.00019241	0.00064669	3.16483e-05	0.000365776	0.000595436	0.000629605	2.2966e-05	0.000287355	0.000245064
U2-ICM	0.000150592	0.000334492	1.90338e-05	0.000293346	8.17337e-05	0.000151991	6.60587e-05	3.13499e-05	0.000268993	9.90881e-05	0.000388235	0.000113363	6.66185e-05	0.000219169	0.000464931	0.000261996	0.000864922	0.000288587	9.12506e-05	0.00083945	0.000270953	4.31061e-05	0.000287188	0.000557301	0.000859044	0.000446456	0.000458773	0.00021861	0.000184741	0.000402511	0.00024968	0.000268993	0.000375639	0.000381237	0.000297544	0.000344569	0.000262556	0.000378998	6.38194e-05	0.000358845	0.0001881	0.000613283	3.49887e-05	0.000331134	0.000489563	0.000631477	2.63115e-05	0.000291106	0.000252199
XD2-ICM	2.75251e-05	0.000303018	2.173e-06	0.000265835	9.56135e-05	0.000114205	1.54527e-05	7.2434e-06	0.000210302	4.78067e-05	0.000426156	0.000255935	0.000117102	0.000497142	0.000373279	0.000202817	0.000735935	0.000207887	6.37423e-05	0.00082189	0.000248692	2.26961e-05	0.000299638	0.00018664	0.00189658	0.000387042	0.000335855	4.46679e-05	0.000112032	0.000791951	6.20522e-05	0.000304466	0.000485553	0.000384386	0.000233963	0.000279597	0.000362655	0.00013497	3.16297e-05	0.000353239	0.000265593	0.000589134	4.29778e-05	0.000294326	0.000478551	0.000494245	7.7263e-06	0.000239517	0.00024
12-cheese	0.000238574	0.000258641	3.56745e-05	0.000272762	0.000107767	0.000168339	7.13491e-05	0.000130064	0.000235601	0.000101078	0.000112969	3.49313e-05	5.16538e-05	0.000321814	0.000464884	0.000209588	0.000829806	0.000312153	7.24639e-05	0.00073616	0.000306578	1.59792e-05	0.00019621	0.000626163	0.000190636	0.000272019	0.000471945	0.000443331	0.000125604	0.000155705	0.000102193	0.00022148	0.000128206	0.000329247	0.000254925	0.000294687	0.0002055	0.000512079	1.89521e-05	0.000351915	0.000205872	0.000753625	8.547e-06	0.000275363	0.00077778	0.000772206	7.65516e-05	0.000266444	0.000247492
14-cheese	7.79268e-05	0.000221267	1.13761e-05	0.000283267	5.57433e-05	0.00022923	9.49911e-05	1.7633e-05	0.000378827	5.91561e-05	0.000163248	2.9578e-05	5.51745e-05	0.000267909	0.000840131	0.000392478	0.00103239	0.000419781	5.97249e-05	0.00137424	0.000353799	1.93395e-05	0.000380534	0.00102101	2.90092e-05	4.43671e-05	0.000622846	0.000469268	0.000134808	1.64954e-05	1.70642e-05	0.00033901	3.12845e-05	0.000604644	0.000345836	0.000356075	0.000171212	0.000111487	6.08626e-05	0.000557433	0.000225249	0.00092659	3.64038e-05	0.000524442	0.000744003	0.000693948	1.4789e-05	0.000414662	0.000354368
15-cheese	2.75098e-05	0.000354638	6.5784e-06	0.000301412	6.87745e-05	0.000190775	9.26961e-05	1.91372e-05	0.000377961	5.92059e-05	0.00030201	7.5353e-05	6.87745e-05	0.000300216	0.000949089	0.000313373	0.00105255	0.000367795	5.08333e-05	0.00115721	0.000353442	2.69117e-05	0.000407863	0.00104597	0.000699707	0.000159079	0.000586079	0.000389922	0.000193167	0.000406069	8.67157e-05	0.0003965	0.000237422	0.000467667	0.000429991	0.000459893	0.000205726	0.000233834	7.29608e-05	0.000409657	0.000263137	0.00093354	2.27255e-05	0.000488001	0.000609403	0.000748746	5.3823e-06	0.000322941	0.000377961
18-cheese	4.73997e-05	0.000187875	9.9108e-06	0.00019951	0.000107296	0.000203819	7.62705e-05	2.88707e-05	0.000407638	6.11888e-05	0.000280089	5.21397e-05	7.10996e-05	0.000199941	0.000924296	0.00031844	0.0010415	0.000360238	5.47251e-05	0.00141338	0.000346018	2.71471e-05	0.000437371	0.00101306	0.00015685	9.47995e-05	0.000649808	0.000322318	0.000157281	0.00014737	7.8425e-05	0.000418411	9.47995e-05	0.000480892	0.000405053	0.000412378	0.000161159	0.000137028	8.35959e-05	0.000383938	0.000239584	0.0011488	4.17979e-05	0.000624384	0.00085061	0.000818293	7.7563e-06	0.000391695	0.000366702
1-cheese	4.97906e-05	0.000206078	7.5081e-06	0.000277405	6.08552e-05	0.000187505	8.29844e-05	0.00013811	0.00040366	4.91978e-05	0.000104916	0.000114993	5.33471e-05	0.000226034	0.000924288	0.000321071	0.00102841	0.000410773	9.46417e-05	0.00128883	0.000438237	1.73872e-05	0.000321861	0.000850393	3.754e-06	2.60808e-05	0.000532286	0.000377777	0.000137714	2.9637e-06	1.89678e-05	0.000341619	0.00016834	0.000498499	0.000363551	0.000308623	0.000167549	9.7803e-05	9.3061e-05	0.000318304	0.000198372	0.00104817	0.00010867	0.000486842	0.000863235	0.00063819	6.91536e-05	0.000400301	0.000366119
20-cheese	6.54949e-05	0.000280607	1.8026e-06	0.00037284	6.60957e-05	0.000139402	6.21901e-05	0.000185068	0.000306745	5.58809e-05	0.000142106	0.000173652	6.0087e-05	0.000251765	0.000845726	0.000333784	0.00116569	0.000435932	0.000148415	0.00120144	0.000439837	2.25326e-05	0.000302238	0.000974312	0.000115367	9.64397e-05	0.000348505	0.000359921	0.000101547	0.000104852	0.000133994	0.000262581	0.000281508	0.000459366	0.000371939	0.000362625	0.000213309	0.000174252	0.000128286	0.000386059	0.0001379	0.000919933	0.000131891	0.000422713	0.000697911	0.000544689	9.76414e-05	0.000409493	0.000301337
21-cheese	5.80695e-05	0.000212922	4.4934e-06	0.000311087	6.29086e-05	0.00016695	8.77956e-05	0.000239191	0.000354985	4.73543e-05	8.60673e-05	0.000195639	5.73782e-05	0.000226056	0.000874154	0.000333208	0.00112268	0.000392315	0.000136878	0.0012319	0.000464211	1.76282e-05	0.000268917	0.00083475	3.456e-07	3.56021e-05	0.000476654	0.000315235	0.000146211	2.7652e-06	2.55782e-05	0.000346689	0.000285509	0.0004452	0.000377106	0.000293458	0.000189417	0.00010888	0.000133422	0.000240574	0.00016453	0.00103523	0.000172135	0.000537835	0.000937754	0.000521935	0.000116139	0.000423078	0.000350146
2-cheese	7.78701e-05	0.000157308	5.2261e-06	0.000278556	5.48749e-05	0.000171419	7.63022e-05	1.04523e-05	0.000285872	5.17392e-05	0.000203299	1.98594e-05	5.3307e-05	0.000174032	0.000654318	0.00037524	0.000943849	0.000398758	5.90558e-05	0.00120673	0.000322455	1.56785e-05	0.000308345	0.000773998	2.03821e-05	4.44225e-05	0.00064073	0.000390918	0.000122815	1.30654e-05	1.56785e-05	0.00030939	5.01713e-05	0.00052105	0.00028953	0.000220545	0.000247199	7.47344e-05	6.21915e-05	0.000436909	0.00018553	0.000808491	2.56083e-05	0.000390396	0.000724872	0.000683585	4.7035e-06	0.000411823	0.000315139
3-cheese	8.91608e-05	0.000309911	1.10682e-05	0.000316675	4.48878e-05	0.000165409	8.05522e-05	1.10682e-05	0.000452568	5.41114e-05	0.000102074	7.3788e-06	9.28502e-05	0.000398457	0.000958018	0.000389233	0.00104718	0.000536195	3.62792e-05	0.00163503	0.000403991	1.8447e-05	0.000356028	0.00109637	8.73161e-05	0.00012298	0.000527586	0.00066225	0.000135893	6.02604e-05	1.35278e-05	0.000324054	5.84157e-05	0.000669014	0.000334507	0.000280396	0.000177707	9.96142e-05	2.70557e-05	0.000548493	0.000181396	0.00100168	2.82855e-05	0.000430432	0.000696684	0.000823969	8.6086e-06	0.000315445	0.000335122
8-cheese	1.1041e-05	3.53314e-05	1.1041e-05	2.42903e-05	1.76657e-05	2.42903e-05	1.32493e-05	6.6246e-06	5.74136e-05	4.4164e-06	7.50793e-05	1.1041e-05	3.53314e-05	2.64986e-05	8.61204e-05	3.31232e-05	0.000119244	6.40382e-05	6.6246e-06	0.000128077	5.29972e-05	6.6246e-06	2.42903e-05	0.000121452	1.54575e-05	5.29972e-05	0.000163408	7.72876e-05	7.28711e-05	3.53314e-05	3.53314e-05	6.183e-05	8.1704e-05	9.05369e-05	5.52054e-05	4.41643e-05	1.54575e-05	3.31232e-05	3.53314e-05	5.96218e-05	2.64986e-05	0.000132493	8.8328e-06	8.1704e-05	0.000136909	9.27451e-05	2.2082e-06	6.40382e-05	5.29972e-05
A1-ICM	4.6217e-05	0.000166125	4.3649e-06	0.000224281	4.75009e-05	0.000117725	4.46765e-05	6.419e-06	0.0002402	3.80007e-05	7.44608e-05	0.000105786	3.81291e-05	0.000291938	0.000546517	0.000212984	0.000754622	0.0003076	3.37641e-05	0.000912402	0.000231085	1.36083e-05	0.000271782	0.000620336	0.000221329	0.000136469	0.000218761	0.000316844	7.18932e-05	6.71431e-05	0.000123502	0.000228646	4.68589e-05	0.000393359	0.000201558	0.000299769	0.000130948	6.26498e-05	3.59466e-05	0.000352148	0.00014905	0.000560511	2.31085e-05	0.000333918	0.000489259	0.000481685	2.5676e-06	0.000253937	0.00021324
A2-ICM	7.26679e-05	0.000230041	6.2414e-06	0.000360219	4.50274e-05	0.000195713	9.29526e-05	1.35973e-05	0.000268827	7.22221e-05	1.64951e-05	4.50274e-05	5.59498e-05	0.000382287	0.00114642	0.000341718	0.00124539	0.000512242	9.1392e-06	0.00148724	0.000313854	1.62722e-05	0.000425977	0.00132764	1.917e-05	3.81172e-05	0.000438683	0.000659139	0.000102761	5.1268e-06	3.3659e-05	0.000316752	4.4581e-06	0.000634619	0.000362002	0.000466992	0.000131739	0.000111231	6.9101e-06	0.000538768	0.000168518	0.000822084	1.917e-05	0.000641975	0.000779063	0.000776388	4.2352e-06	0.000426869	0.000314746
A3-ICM	6.58185e-05	0.000308872	6.9387e-06	0.000301735	7.11713e-05	0.000165141	6.6215e-05	1.96266e-05	0.000352883	6.7801e-05	0.000311449	4.30199e-05	8.64364e-05	0.000213514	0.000717264	0.000349909	0.000955361	0.000387576	9.21856e-05	0.0012111	0.00028528	2.16091e-05	0.000327705	0.00100076	0.000312638	0.000134413	0.000438328	0.000378259	0.000118949	0.000218867	0.000112011	0.000270411	0.000160978	0.000454584	0.000307682	0.000342574	0.000180208	0.000254353	9.69436e-05	0.000488485	0.000199637	0.00082749	3.2711e-05	0.00041097	0.000656996	0.000516835	2.61688e-05	0.00032037	0.000283496
A5-ICM	4.19243e-05	0.000254809	5.057e-06	0.000282867	6.19893e-05	0.000151711	6.83514e-05	1.30503e-05	0.000266391	4.60026e-05	0.00021941	9.37996e-05	7.27559e-05	0.000227892	0.000679762	0.000271774	0.000854964	0.000305379	3.55623e-05	0.00106328	0.000280257	2.38169e-05	0.000351382	0.00084175	0.000943869	0.000111907	0.00041125	0.000341431	9.78779e-05	0.000369652	3.75198e-05	0.000309131	0.000179606	0.000464268	0.000285804	0.000378788	0.000151874	0.000213048	4.6492e-05	0.000420875	0.00018711	0.00077764	2.87108e-05	0.00043523	0.000633433	0.000582374	6.362e-06	0.000311252	0.000284662
B1-ICM	5.34926e-05	0.00037042	4.7001e-06	0.00031827	7.83365e-05	0.000145706	7.92317e-05	2.12627e-05	0.000260077	4.87924e-05	0.000326999	3.62586e-05	5.5507e-05	0.000180174	0.000699209	0.000294321	0.000963091	0.000335728	7.63221e-05	0.00110768	0.000262763	2.73058e-05	0.00033998	0.00100517	0.000629826	0.000160702	0.000667427	0.000361019	0.000180845	0.000580585	0.000146377	0.000322075	0.000241724	0.000447637	0.000357438	0.000402202	0.000241053	0.000368853	0.000105195	0.000431298	0.000173459	0.000711072	2.50676e-05	0.000451442	0.000613263	0.000600505	8.7289e-06	0.000387206	0.000259182
B2-ICM	5.11993e-05	0.000267006	4.8927e-06	0.000288499	5.73153e-05	0.000149055	6.27323e-05	1.25814e-05	0.000284305	6.62272e-05	0.000316283	6.04607e-05	5.64416e-05	0.000242891	0.000685862	0.000275218	0.000943606	0.000401732	7.02462e-05	0.00100966	0.000271549	2.5687e-05	0.000327292	0.000895378	0.000295139	0.000296712	0.000447689	0.000420779	0.000124242	0.000195012	0.000210214	0.000258967	0.000153598	0.000471454	0.000332359	0.00035525	0.000196934	0.000182955	7.47895e-05	0.000408721	0.000183829	0.000694424	2.55123e-05	0.000413265	0.000604782	0.000547117	1.22319e-05	0.000329738	0.000273296
C1-ICM	5.63969e-05	0.000278703	4.3066e-06	0.000354993	7.40338e-05	0.000189289	9.10554e-05	1.16895e-05	0.000261887	6.39849e-05	0.00021923	9.65926e-05	0.000103565	0.000412621	0.000927371	0.000336331	0.00115009	0.000385345	2.97365e-05	0.00137814	0.000328743	2.09181e-05	0.000427797	0.00115173	0.0010457	0.000150529	0.000548794	0.000469018	0.000178214	0.000339612	4.42972e-05	0.000443383	0.000194211	0.000521518	0.000368118	0.000498959	0.000163244	0.000213488	3.40432e-05	0.000506957	0.000196877	0.00087282	2.60451e-05	0.000580171	0.000792634	0.000722907	8.2031e-06	0.000392318	0.00034556
D2-ICM	5.47511e-05	0.000233956	4.4222e-06	0.000276704	6.35955e-05	0.000174782	5.98051e-05	1.3056e-05	0.000266807	8.59172e-05	0.00016657	2.42168e-05	7.53881e-05	0.000292919	0.000721452	0.000326612	0.00112872	0.000521821	3.41141e-05	0.0013991	0.000298394	2.88496e-05	0.000429796	0.00140163	0.000643537	9.8552e-05	0.00053593	0.000369991	0.000146143	0.000209107	9.77097e-05	0.000339668	0.000149934	0.000547933	0.000295025	0.000407264	0.000192261	0.000157094	5.20136e-05	0.000453171	0.000175204	0.00075346	2.80073e-05	0.000552566	0.000713871	0.000745879	7.5809e-06	0.000396103	0.000338404
D3-ICM	5.95818e-05	0.000209898	3.0244e-06	0.000362028	7.5309e-05	0.000167555	8.52898e-05	1.39125e-05	0.00033753	5.17182e-05	0.000350535	2.90348e-05	8.34751e-05	0.000266455	0.000885865	0.000365657	0.00121523	0.000450947	9.4968e-05	0.00141363	0.000318778	1.45174e-05	0.000418283	0.00130899	0.000115232	3.29666e-05	0.000527164	0.000480587	0.000132774	0.000137008	4.23424e-05	0.000346301	0.000273714	0.000542588	0.000360213	0.000320895	0.000303353	0.00013852	0.000106159	0.000563457	0.000185702	0.000872255	4.14351e-05	0.000476655	0.000681109	0.00071831	9.9807e-06	0.000437942	0.000324827
D4-ICM	5.45151e-05	0.00029552	6.038e-06	0.000268608	6.57286e-05	0.000168548	8.0565e-05	1.81142e-05	0.000277234	5.79654e-05	0.000133527	2.03569e-05	5.86555e-05	0.00026602	0.000821867	0.000313634	0.00100905	0.000430428	3.89886e-05	0.00118967	0.000266365	2.32896e-05	0.00031743	0.00104027	0.000218751	6.40035e-05	0.000437156	0.000522552	0.000127834	0.00024135	6.93515e-05	0.00029069	0.000100059	0.0004827	0.000342962	0.000341065	0.000174931	0.000200291	5.17548e-05	0.000474765	0.000178037	0.000749928	1.82867e-05	0.000461136	0.000591731	0.00063279	7.9357e-06	0.000310012	0.000282237
D6-ICM	2.88208e-05	0.000324631	7.6011e-06	0.000232151	0.000103882	0.000135553	0.000125418	2.0903e-05	0.000507374	2.69206e-05	0.000321464	3.1988e-05	6.87267e-05	0.000159623	0.00107207	0.000303094	0.0010385	0.000370237	7.03102e-05	0.000770563	0.00024862	3.00877e-05	0.000275224	0.000998913	0.000585286	0.000152339	0.000472852	0.000304044	0.000208714	0.000586236	0.00015994	0.000488688	0.000213148	0.000408243	0.000318296	0.000388607	0.000163424	0.000357252	0.000114017	0.000301827	0.000310695	0.00121428	2.12197e-05	0.000410143	0.000457967	0.000911817	6.6509e-06	0.000325264	0.000386073
E2-ICM	6.70313e-05	0.000343288	4.7596e-06	0.000330397	7.77404e-05	0.000198714	9.14243e-05	1.46754e-05	0.000315721	6.66346e-05	0.000137037	8.62681e-05	0.000108281	0.000429159	0.00101955	0.000356773	0.00120894	0.000452759	1.96334e-05	0.00154569	0.000340511	1.66586e-05	0.000449586	0.00122858	0.000685385	0.000129105	0.000537837	0.000575319	0.00014735	0.000259201	1.09074e-05	0.000405956	0.000175709	0.000592573	0.000385133	0.000468624	0.000163017	0.000181064	2.08233e-05	0.000591383	0.00021339	0.000920788	2.003e-05	0.000570361	0.000744484	0.000749243	7.1394e-06	0.000375018	0.000364706
F1-ICM	4.29145e-05	0.000270451	4.1722e-06	0.000195351	5.34941e-05	0.00014886	6.54149e-05	1.37088e-05	0.000253464	3.81462e-05	0.000130979	2.44374e-05	6.16896e-05	0.00021204	0.000719564	0.000253911	0.000789747	0.000310683	2.68216e-05	0.0010444	0.000236328	1.50499e-05	0.000255848	0.000902845	0.00022545	6.25837e-05	0.000382506	0.000401132	8.59781e-05	0.000170913	2.48844e-05	0.000244971	0.000106541	0.000386231	0.000274921	0.000284309	0.000119803	0.000188794	4.91729e-05	0.000364625	0.000155714	0.000651318	1.46028e-05	0.000358664	0.000520041	0.000528087	4.3212e-06	0.000252272	0.000236924
F2-ICM	5.23288e-05	0.000157377	4.4258e-06	0.000231705	5.11572e-05	0.000145141	7.32863e-05	8.0706e-06	0.000199422	4.47788e-05	9.6587e-05	2.42118e-05	4.8684e-05	0.000198902	0.000683138	0.000271407	0.000851189	0.00031163	2.68152e-05	0.00109721	0.000226237	1.1455e-05	0.000256828	0.00086668	2.83773e-05	3.07204e-05	0.000373071	0.000397282	9.11198e-05	1.39283e-05	8.5912e-06	0.000254615	9.5024e-06	0.000411601	0.000259691	0.000274401	0.000139804	8.04457e-05	2.39515e-05	0.000397803	0.000108172	0.000592409	2.06972e-05	0.000396762	0.000543074	0.00051704	4.9465e-06	0.000299784	0.000240036
F3-ICM	5.33143e-05	0.000314016	3.9129e-06	0.000210323	6.11403e-05	0.000100759	6.35859e-05	1.90757e-05	0.000271952	2.98364e-05	0.000309614	1.90757e-05	5.52708e-05	0.000135487	0.000348255	0.000256789	0.000656402	0.000287604	8.16834e-05	0.000726836	0.000197605	1.66301e-05	0.000186356	0.000636348	0.000491079	0.000204942	0.00054048	0.000232333	0.0001169	0.000543904	8.99985e-05	0.000275865	0.000255811	0.000311571	0.00022842	0.000274398	0.000188801	0.0003732	0.000173638	0.000301788	0.000134509	0.000544882	2.49452e-05	0.000275376	0.00040695	0.000514557	8.315e-06	0.000220594	0.000143313
F5-ICM	6.24544e-05	0.000312029	8.0194e-06	0.000320292	7.3876e-05	0.000206075	0.000106197	1.48238e-05	0.000331713	6.41555e-05	0.000164763	4.71446e-05	5.75941e-05	0.000323208	0.000969866	0.000391495	0.00116671	0.000444714	3.6938e-05	0.00138858	0.000338518	2.55164e-05	0.000403645	0.00125614	0.000217983	7.02308e-05	0.000468287	0.000534872	0.000125881	0.000157473	3.30498e-05	0.000306197	0.000102795	0.000595869	0.000342892	0.000442527	0.000179344	0.000197327	4.93317e-05	0.000532199	0.000205589	0.000903281	2.38153e-05	0.000555529	0.000742163	0.000740462	5.3462e-06	0.000383232	0.000354313
FM1-ICM	6.14033e-05	0.000309258	6.4988e-06	0.00033615	6.2972e-05	0.000190037	8.26928e-05	2.33063e-05	0.000318894	7.70903e-05	0.000169195	5.64731e-05	5.33357e-05	0.000376264	0.000873093	0.000326514	0.00109585	0.000466128	7.4177e-05	0.00112162	0.000333909	2.68919e-05	0.000343993	0.00107994	0.000184658	0.00019676	0.000457612	0.000482487	0.000123479	0.000146785	0.000118773	0.000287744	0.000132891	0.000562491	0.000376488	0.000408758	0.000220066	0.000177487	5.73695e-05	0.000458732	0.000243597	0.00082648	3.31667e-05	0.000478005	0.000781884	0.000657957	4.21307e-05	0.000409879	0.000327634
FM2-ICM	4.59893e-05	0.000398793	5.2559e-06	0.000283163	6.93125e-05	0.000144538	5.91291e-05	1.83957e-05	0.000267395	4.07334e-05	0.000671445	2.23376e-05	4.89458e-05	0.000167204	0.000579138	0.000296631	0.000900734	0.000317984	7.98243e-05	0.000926029	0.000255569	2.85791e-05	0.000300573	0.000884638	0.000749627	0.000430329	0.000435256	0.000318312	0.000166876	0.00038861	0.000214507	0.000274294	0.000244729	0.000384997	0.000273965	0.000384668	0.000203996	0.00041489	0.000140267	0.000362987	0.00015932	0.00063761	2.16807e-05	0.000387296	0.000521322	0.000584393	6.5699e-06	0.000303858	0.000239145
G1-ICM	8.43079e-05	0.000230913	5.6991e-06	0.00035315	6.13148e-05	0.0001808	8.62731e-05	1.02191e-05	0.000387738	8.98105e-05	0.000264519	6.48522e-05	8.27357e-05	0.000347058	0.000754055	0.000252138	0.00107832	0.000497987	0.000102191	0.000726345	0.000287512	2.57443e-05	0.00038086	0.000827357	0.000500148	0.00103862	0.000810653	0.000782157	0.00023111	8.5487e-05	0.000490715	0.000354133	0.000252531	0.000564411	0.000448856	0.000438048	0.000327013	0.000187875	0.000110642	0.00046674	0.000218729	0.000806723	2.81026e-05	0.000476762	0.000658349	0.000681538	1.808e-05	0.000422326	0.00027179
G3-ICM	6.13618e-05	0.000355402	3.9016e-06	0.000295813	7.41307e-05	0.000178765	8.86731e-05	1.56064e-05	0.000334475	5.74601e-05	0.000257861	2.90847e-05	5.24944e-05	0.000269921	0.000739534	0.00036959	0.00105166	0.000396192	7.87417e-05	0.00119212	0.000312484	1.9508e-05	0.000329155	0.00104918	0.00038023	0.000100378	0.000427404	0.000422793	0.000113147	0.000237999	2.4119e-05	0.000292621	0.000191889	0.000506856	0.000322416	0.000391935	0.000204303	0.000293685	0.000110309	0.000466421	0.000195436	0.000776777	2.7666e-05	0.000478835	0.000645895	0.000625678	8.1579e-06	0.000367107	0.000286592
MU1-ICM	7.70384e-05	0.000317017	7.1584e-06	0.000397123	7.32888e-05	0.000179302	8.24925e-05	7.4993e-06	0.000428825	5.79492e-05	8.21516e-05	8.31742e-05	5.52222e-05	0.000428484	0.00102263	0.000378375	0.00116103	0.000519498	3.85192e-05	0.00166451	0.00037258	2.55658e-05	0.000431552	0.00123568	0.00017453	6.68121e-05	0.000405304	0.000603695	9.81729e-05	6.27215e-05	7.19253e-05	0.000328266	4.70411e-05	0.000719935	0.000385533	0.000428825	0.000184756	9.27188e-05	3.71557e-05	0.000527339	0.000190892	0.000901964	2.72702e-05	0.000479275	0.000709708	0.000827311	8.8628e-06	0.000350764	0.000337129
MV1-ICM	5.63909e-05	0.000335625	6.4305e-06	0.000311881	8.18657e-05	0.000156806	7.41985e-05	1.31084e-05	0.000455332	4.77344e-05	0.000171399	3.06687e-05	5.09497e-05	0.000288632	0.00104917	0.000352196	0.000975712	0.000435051	4.67451e-05	0.00145083	0.000357143	2.30015e-05	0.000390779	0.00123071	0.000155322	5.63909e-05	0.000476355	0.000532499	0.000103136	0.000138999	3.88306e-05	0.000370004	0.000113524	0.000605955	0.00038979	0.000437524	0.00016571	0.00023051	6.851e-05	0.000459537	0.000191432	0.00106252	2.47328e-05	0.000487485	0.000639344	0.000819647	6.6778e-06	0.000338098	0.000356648
MV2-ICM	7.04112e-05	0.000233677	4.1806e-06	0.000347656	7.26116e-05	0.00018527	7.65722e-05	1.10017e-05	0.000331593	4.64274e-05	0.000158865	0.000111338	6.44703e-05	0.000316631	0.00087112	0.000363498	0.00135344	0.000475056	6.64506e-05	0.0014025	0.000346556	1.71627e-05	0.000384622	0.00126828	0.000158645	3.65258e-05	0.000360858	0.000523684	0.000117939	6.95311e-05	2.5084e-05	0.000342815	4.97279e-05	0.000607297	0.000297488	0.000427308	0.000239618	9.3955e-05	8.31733e-05	0.000494639	0.00018945	0.000841415	2.72843e-05	0.000539526	0.000759342	0.000698832	3.7405e-06	0.000446232	0.000317511
O1-ICM	8.48045e-05	0.00031301	1.04407e-05	0.000357543	5.88091e-05	0.000240351	0.000118684	1.57676e-05	0.000350298	7.99037e-05	1.2784e-06	2.83392e-05	8.56568e-05	0.000361165	0.00128208	0.000372032	0.00138287	0.000577438	1.7046e-06	0.00176449	0.000388013	1.25715e-05	0.00050414	0.00158401	2.13e-07	2.5569e-06	0.00041827	0.000786679	0.000120388	1.9176e-06	4.0484e-06	0.000343693	8.523e-07	0.000647753	0.000474948	0.000526513	0.000118897	0.000142335	3.4092e-06	0.000623889	0.000204341	0.00103662	1.81115e-05	0.000596615	0.000873828	0.00090515	8.9492e-06	0.000459607	0.000396962
O2-ICM	6.78834e-05	0.000253642	5.5253e-06	0.000380989	7.76186e-05	0.000206808	0.000126558	1.57868e-05	0.00035231	6.91989e-05	0.000191021	3.31523e-05	6.76202e-05	0.000318894	0.00119533	0.000392829	0.00136083	0.000537542	3.07843e-05	0.00175471	0.00035994	1.71024e-05	0.000477026	0.00137503	2.631e-07	4.9991e-06	0.000500969	0.000651733	0.000152606	1.8417e-06	1.3945e-05	0.000368886	1.5786e-06	0.000648576	0.000470185	0.00042835	0.000245748	0.000134714	5.84113e-05	0.00058385	0.000207334	0.000969049	4.13088e-05	0.000570694	0.00076803	0.000854331	7.6303e-06	0.000486498	0.000397828
O6-ICM	8.75103e-05	0.000315772	4.2837e-06	0.000269568	7.89428e-05	0.000164617	8.29206e-05	2.53963e-05	0.000304144	5.84422e-05	0.000290987	9.21e-05	6.88455e-05	0.000329541	0.000637051	0.000314854	0.000936911	0.000348205	9.2712e-05	0.00104921	0.000346676	1.62169e-05	0.000316995	0.000968121	0.000347593	0.000219388	0.00049018	0.000396856	0.000139527	0.000340862	0.000201641	0.000296801	0.000226425	0.0004605	0.00030598	0.00034331	0.00024203	0.000287315	0.000119944	0.000514965	0.000226731	0.000774436	4.03893e-05	0.000428372	0.000570959	0.000572489	1.95827e-05	0.000331376	0.000272322
OS1-ICM	4.43077e-05	0.00025658	6.6606e-06	0.000354752	7.23982e-05	0.000198371	8.97738e-05	1.36108e-05	0.000402824	9.78824e-05	0.000175493	6.05249e-05	6.97919e-05	0.000330715	0.00103501	0.000336218	0.00116967	0.000507657	4.54661e-05	0.00132605	0.000334191	2.72217e-05	0.000476091	0.00133126	8.97738e-05	0.000147982	0.000465666	0.00051258	0.000124235	0.000150009	0.000183023	0.00035562	0.000114389	0.000591349	0.00041267	0.000490571	0.000173177	0.000130027	5.18371e-05	0.000431783	0.000254552	0.000926409	2.83801e-05	0.000604091	0.00069763	0.000806227	8.6877e-06	0.000414408	0.000385448
P1-ICM	8.34891e-05	0.000371274	1.8974e-06	0.000256792	6.32493e-05	0.000130294	5.94544e-05	6.51468e-05	0.00028146	5.43944e-05	0.000143576	0.000148003	3.66846e-05	0.000196073	0.000591382	0.000199236	0.00080896	0.000356094	6.51468e-05	0.000702068	0.000340282	2.15047e-05	0.000192911	0.000588219	0.00052497	8.60191e-05	0.000321939	0.000332692	0.000136619	0.000245408	0.000155593	0.000218843	0.00024351	0.000259955	0.00028652	0.000213783	0.000207458	0.000228963	0.000122704	0.000304229	0.000134089	0.000592014	6.19843e-05	0.000299802	0.000451601	0.000478798	6.95743e-05	0.000265015	0.000272605
P2-ICM	6.78165e-05	0.000226716	6.8537e-06	0.000363251	5.48303e-05	0.000194431	9.95604e-05	1.91184e-05	0.000256116	7.43096e-05	7.88186e-05	6.11431e-05	8.17045e-05	0.000455236	0.00110382	0.000328622	0.00123711	0.000441529	7.3948e-06	0.00148403	0.000331688	1.60523e-05	0.00045686	0.00129104	0.000350085	5.64536e-05	0.000395356	0.0005961	0.000118138	7.93597e-05	3.9679e-06	0.000341067	0.000105873	0.000617563	0.0003775	0.000480848	0.00012427	0.000112186	3.2465e-06	0.000542893	0.000182527	0.000911375	2.29061e-05	0.000607643	0.000780792	0.000788728	6.6734e-06	0.000415376	0.000346117
P3-ICM	4.50965e-05	0.000212417	6.1112e-06	0.000278587	3.47706e-05	0.000151516	7.90242e-05	2.10731e-05	0.000289123	6.1112e-05	8.3871e-05	0.000140136	5.16291e-05	0.000378263	0.000722176	0.000242552	0.000905513	0.000439164	3.43492e-05	0.00111098	0.00032558	1.39082e-05	0.000329373	0.000964517	0.000258567	5.60545e-05	0.000297763	0.000399968	6.95413e-05	9.90437e-05	3.89853e-05	0.000236019	7.33345e-05	0.000472038	0.00029102	0.000353818	0.000177436	9.2511e-05	2.31804e-05	0.000394911	0.000189237	0.000728498	4.27784e-05	0.000443168	0.00063093	0.000587098	2.54984e-05	0.000331691	0.000273951
P4-ICM	6.31637e-05	0.000274436	6.7321e-06	0.000374033	4.79173e-05	0.000230875	0.000123555	1.86125e-05	0.000355222	8.17763e-05	9.3062e-06	3.42549e-05	5.92036e-05	0.000397001	0.00132545	0.000399575	0.00135852	0.000551842	5.9401e-06	0.00169275	0.000370072	1.84145e-05	0.000502934	0.00151019	1.94045e-05	6.9301e-06	0.000395021	0.000722324	0.000126328	1.38603e-05	7.5242e-06	0.000334827	1.84145e-05	0.000683713	0.000418782	0.000547882	0.00013999	0.000114645	4.1581e-06	0.000566296	0.000210678	0.000992998	2.61367e-05	0.000594413	0.00085875	0.000905084	4.7521e-06	0.000481352	0.000393635
P5-ICM	6.45537e-05	0.000193092	8.9236e-06	0.000269417	0.000103476	0.000202395	0.000128158	8.7337e-06	0.000436497	4.19599e-05	0.000198028	5.37314e-05	8.60083e-05	0.000242456	0.00109039	0.000442952	0.00125861	0.000445421	5.25923e-05	0.0015079	0.000417511	1.49992e-05	0.000394347	0.00130076	9.8729e-06	4.91747e-05	0.000595793	0.000480356	0.000178092	7.0249e-06	1.95559e-05	0.000425105	9.3033e-06	0.000592186	0.000397765	0.000435738	0.000215116	0.000113918	5.98071e-05	0.000412384	0.00025062	0.00122291	3.41755e-05	0.000654461	0.000954636	0.000867868	1.19614e-05	0.000482634	0.000421498
PU1-ICM	5.63587e-05	0.000285045	3.974e-06	0.000280891	7.76739e-05	0.000128614	5.65393e-05	2.31215e-05	0.000228145	5.23847e-05	0.000293355	7.29773e-05	4.47979e-05	0.000159683	0.000559433	0.000290645	0.000910411	0.000295703	9.80858e-05	0.00105926	0.000280349	1.91475e-05	0.000266078	0.000953222	0.000268246	0.000126626	0.000557265	0.000259937	0.000143787	0.000230493	9.7002e-05	0.000331108	0.000251627	0.000402459	0.000276916	0.000272581	0.000210081	0.000200507	0.000111453	0.000336527	0.000163115	0.000702497	3.50435e-05	0.000351881	0.00063512	0.000510841	2.7818e-05	0.000352423	0.000256143
PU2-ICM	6.95885e-05	0.000252001	1.19412e-05	0.000321795	9.22356e-05	0.000189618	8.60591e-05	2.2853e-05	0.000313766	7.06179e-05	0.000244795	7.3912e-05	5.00296e-05	0.000211648	0.000785856	0.000337237	0.00110127	0.000402501	8.75003e-05	0.00127977	0.000310883	2.47059e-05	0.000371413	0.00109983	0.000210618	0.000147824	0.000537355	0.000360501	0.000149677	0.000189001	0.000126618	0.00036009	0.000189618	0.00051862	0.000344031	0.000381913	0.000218236	0.000189413	9.03827e-05	0.000399207	0.000206707	0.000881797	3.02648e-05	0.000476208	0.000726562	0.000715444	1.89412e-05	0.000426796	0.000324472
Q1-ICM	5.54373e-05	0.000379711	5.103e-06	0.000327521	8.02566e-05	0.000193451	9.04627e-05	2.0644e-05	0.000264197	5.68291e-05	0.000309661	2.85305e-05	5.42776e-05	0.000218038	0.000838288	0.000348165	0.00110782	0.000376	6.7499e-05	0.00128851	0.000312212	2.62109e-05	0.000398036	0.00108671	0.000388294	0.000107163	0.000497545	0.000401051	0.000105076	0.000299687	3.54892e-05	0.00033216	0.000210384	0.000502184	0.000370201	0.000450458	0.000219662	0.000345614	0.000112962	0.000458112	0.000171879	0.000802334	2.48192e-05	0.000491514	0.000638342	0.00072231	6.7267e-06	0.000414737	0.000306645
Q2-ICM	7.2507e-05	0.000184031	4.3894e-06	0.00029458	7.33198e-05	0.000172163	9.73804e-05	1.5932e-05	0.000213457	6.08018e-05	0.000125343	3.17014e-05	5.72252e-05	0.000231177	0.000822613	0.000394399	0.00108191	0.00036725	4.40569e-05	0.00151777	0.000310675	1.17051e-05	0.000331646	0.00111736	5.0397e-06	4.86089e-05	0.000579731	0.000502997	0.000135097	3.0888e-06	8.6163e-06	0.000341888	7.6408e-06	0.000557133	0.000336198	0.000331321	0.000170375	8.8439e-05	2.29226e-05	0.000522993	0.000120791	0.000822125	2.21097e-05	0.000534048	0.00078262	0.000672234	5.2022e-06	0.000431628	0.000317177
Q3-ICM	4.63488e-05	0.000197493	1.1077e-05	0.000265267	4.8535e-05	0.00016601	7.97258e-05	1.32633e-05	0.00023874	8.49728e-05	0.000181751	2.14253e-05	5.56768e-05	0.00024559	0.000784286	0.000273429	0.000881502	0.000365835	2.88586e-05	0.00107666	0.000250254	2.57979e-05	0.000311761	0.00105553	3.00247e-05	0.00015814	0.000478063	0.000439439	8.78878e-05	9.40094e-05	0.000217752	0.000220813	9.44466e-05	0.000469172	0.00029398	0.000338579	0.000145168	8.10375e-05	3.16279e-05	0.000426613	0.000183792	0.000639847	1.95306e-05	0.000390613	0.000522809	0.000588251	5.247e-06	0.000301996	0.000235096
Q4-ICM	6.49749e-05	0.000360394	5.1979e-06	0.000318594	8.12186e-05	0.000192326	7.45046e-05	1.36447e-05	0.00036386	6.93066e-05	0.000486662	2.70728e-05	5.73945e-05	0.000239758	0.000821067	0.000359528	0.00110262	0.00039678	7.45046e-05	0.00132246	0.00032834	1.94924e-05	0.000375339	0.0010409	0.000477349	6.93066e-05	0.000410209	0.000426669	9.6596e-05	0.000192976	4.78648e-05	0.000272895	0.000142728	0.000513302	0.000351298	0.000422987	0.000204021	0.000261632	0.000112623	0.000491644	0.000208786	0.000811754	2.42573e-05	0.000479082	0.000645851	0.000703462	6.2809e-06	0.000383352	0.000317294
S1-ICM	4.51488e-05	0.000227593	9.505e-06	0.000273534	0.000122773	0.000137823	7.63042e-05	2.53467e-05	0.000460202	8.05287e-05	0.000287791	9.76905e-05	6.67992e-05	0.000182972	0.000831426	0.000313138	0.00109651	0.000386538	0.000137823	0.00109466	0.000329508	1.34654e-05	0.000352478	0.000881063	0.000103235	5.33337e-05	0.000297824	0.000179011	0.000126998	7.33999e-05	4.11884e-05	0.000363831	0.000123565	0.000437759	0.000316042	0.000277494	0.000288319	0.000119077	0.000167394	0.000333996	0.000307593	0.00121981	4.03963e-05	0.000425086	0.000648982	0.000800799	2.08582e-05	0.000442248	0.000389442
T12-ICM	3.99538e-05	0.000142894	9.2442e-06	9.91795e-05	5.20183e-05	8.10044e-05	0.000116101	3.08662e-05	0.000776984	1.89584e-05	4.51243e-05	3.08662e-05	3.1963e-05	0.000130359	0.000852192	0.000126912	0.000517049	0.000300829	2.31888e-05	0.000582229	0.000130359	8.1474e-06	0.000125189	0.000481483	1.88018e-05	4.387e-06	0.000163262	0.000215907	7.28569e-05	1.91151e-05	1.88018e-05	0.000263225	3.80736e-05	0.000197889	0.000147281	0.000142424	6.42394e-05	0.000105447	1.61382e-05	0.000188331	0.000196949	0.000836523	7.834e-06	0.000200709	0.000258211	0.000382773	1.28478e-05	0.000136783	0.000224525
T1-ICM	6.13036e-05	0.000281363	6.708e-06	0.000294407	5.83223e-05	0.00023273	9.40983e-05	1.91923e-05	0.000338195	7.3229e-05	5.1428e-05	4.3602e-05	7.08066e-05	0.000329996	0.00104179	0.000352356	0.00118452	0.000496392	1.97513e-05	0.00140328	0.000313599	1.6211e-05	0.000373226	0.00127545	0.000112918	4.472e-05	0.000405275	0.00066167	0.000114222	5.59e-05	2.31053e-05	0.000312854	3.76393e-05	0.000582851	0.000377884	0.000425213	0.000144222	0.000143104	2.72046e-05	0.000572416	0.000184843	0.000848003	2.03103e-05	0.000563286	0.000719247	0.000708439	8.0123e-06	0.000391486	0.000326083
T4-ICM	6.32366e-05	0.000233321	6.1452e-06	0.00033343	8.36547e-05	0.000207353	0.000111209	1.34799e-05	0.000362174	7.0373e-05	0.000212309	3.76644e-05	0.000104073	0.000274752	0.00105461	0.000423031	0.0012687	0.000461885	5.8479e-05	0.00147863	0.000347901	1.5264e-05	0.000449991	0.00133511	1.26869e-05	1.14975e-05	0.000546531	0.000608578	0.00013916	4.9558e-06	1.94269e-05	0.000338782	5.72896e-05	0.000620473	0.000404199	0.000371887	0.000221824	0.000110416	5.49108e-05	0.000573095	0.000208939	0.000922383	3.23121e-05	0.000582015	0.000754875	0.000819499	6.3434e-06	0.000463868	0.000371887
T5-ICM	6.62298e-05	0.000239433	7.4551e-06	0.000322654	5.16662e-05	0.000204931	9.83045e-05	1.52571e-05	0.000333923	6.18954e-05	6.84837e-05	2.28857e-05	4.78519e-05	0.000339125	0.00102084	0.000356636	0.00111013	0.000464302	1.38701e-05	0.00127553	0.000300115	2.61798e-05	0.000377441	0.00123427	5.3746e-06	3.6409e-06	0.00033531	0.000626583	0.000112175	4.23038e-05	9.3623e-06	0.000288672	3.9876e-06	0.000581505	0.000350741	0.000408302	0.000189674	8.75551e-05	1.68175e-05	0.000537467	0.000181525	0.000847118	1.94181e-05	0.000548737	0.000651376	0.000726101	4.8545e-06	0.000384896	0.000325428
V2-ICM	6.1139e-05	0.000296379	5.2404e-06	0.000321999	6.9582e-05	0.00018924	8.15187e-05	1.4848e-05	0.000332189	6.72529e-05	0.000157506	3.84302e-05	5.44428e-05	0.000301619	0.000843136	0.000328404	0.00108303	0.000443986	4.59998e-05	0.00126267	0.000305986	2.41644e-05	0.000341214	0.00108973	0.0002201	5.38605e-05	0.000425644	0.000478049	0.00010219	0.000118202	3.95948e-05	0.000271341	9.43288e-05	0.000573542	0.000333936	0.000405847	0.000202923	0.000170898	5.99744e-05	0.000469897	0.000215151	0.000732504	2.5329e-05	0.000499302	0.000616922	0.00068039	1.01898e-05	0.000371201	0.000302201
V3-ICM	0.000129077	0.000195105	1.34041e-05	0.000350991	8.4893e-05	0.00018319	9.28363e-05	1.04254e-05	0.00026163	8.0425e-05	0.000285956	4.46805e-05	8.5886e-05	0.000222906	0.00088964	0.000339076	0.00120042	0.000365388	7.24818e-05	0.00141935	0.000326665	2.87941e-05	0.000361913	0.00125155	3.22693e-05	4.21983e-05	0.000460706	0.000500422	0.000152907	8.68789e-05	4.17018e-05	0.000320707	0.000140992	0.000499429	0.000382764	0.000366877	0.000213474	0.000217942	8.0425e-05	0.00050489	0.000167304	0.000810208	3.87231e-05	0.000490493	0.000729286	0.000789357	1.34041e-05	0.00042943	0.000315246
X1-ICM	7.48138e-05	0.000287833	4.8543e-06	0.000344943	5.39687e-05	0.000256137	0.000113648	1.82751e-05	0.000337804	7.73837e-05	9.1375e-06	3.08392e-05	9.73721e-05	0.000388061	0.00131067	0.000388061	0.00140433	0.000566814	5.1398e-06	0.00165219	0.00037721	2.28439e-05	0.00049143	0.00152198	1.45629e-05	1.05653e-05	0.000404908	0.000724152	0.000146772	1.17075e-05	9.9942e-06	0.000339518	1.79895e-05	0.000651337	0.000444885	0.000506564	0.000129925	0.000109651	2.8554e-06	0.000667613	0.000209307	0.000936886	1.91317e-05	0.000760417	0.000815813	0.000914899	1.08508e-05	0.000444029	0.000354937
X2-ICM	6.37923e-05	0.000214317	6.7563e-06	0.000268211	5.86072e-05	0.000158381	9.23889e-05	9.2703e-06	0.000310477	6.23782e-05	0.000121771	2.6711e-05	8.46898e-05	0.000241971	0.000778864	0.00034143	0.000979825	0.000410722	4.49374e-05	0.00133021	0.000313777	1.30412e-05	0.000314877	0.00102775	3.2996e-06	4.74514e-05	0.000453146	0.000474043	0.000106216	1.6498e-05	3.9281e-06	0.000297907	6.284e-07	0.000503582	0.000334046	0.00028738	0.000173465	7.6048e-05	2.49827e-05	0.000500597	0.000146597	0.000799604	1.85406e-05	0.000446546	0.000645151	0.00064358	6.5992e-06	0.000334674	0.000291936
X4-ICM	5.2901e-05	0.000206195	5.1449e-06	0.00023535	5.85737e-05	9.66994e-05	6.23994e-05	8.8388e-06	0.000213583	3.65426e-05	0.000209757	3.46956e-05	6.34548e-05	0.000179019	0.000603942	0.000223345	0.000719507	0.000280204	3.21891e-05	0.00104615	0.000223873	1.59626e-05	0.000251841	0.000835731	0.000292869	6.62252e-05	0.000345242	0.000357775	8.73328e-05	0.000203161	4.27429e-05	0.00024907	0.000108704	0.00036635	0.000234822	0.000288647	0.000127042	0.000168597	4.37983e-05	0.000363843	0.000100393	0.00058389	1.8733e-05	0.000328752	0.000443392	0.000496162	7.2557e-06	0.000210944	0.000216353
XD1-ICM	8.36231e-05	0.000315533	1.11723e-05	0.000396448	6.12784e-05	0.000189929	0.000111046	6.4325e-06	0.000470591	5.78929e-05	1.48964e-05	2.74229e-05	5.51844e-05	0.000425564	0.00121541	0.000402542	0.00122794	0.00053898	7.4482e-06	0.00188846	0.000372072	2.74229e-05	0.000425902	0.00146425	1.6927e-06	4.0626e-06	0.000453664	0.000744821	9.34412e-05	3.3855e-06	5.0783e-06	0.000367332	3.385e-07	0.000792557	0.000421501	0.000468222	0.000123234	9.44568e-05	7.7867e-06	0.000608045	0.0001686	0.00100449	1.86205e-05	0.000491582	0.00076615	0.000862638	3.3855e-06	0.000344988	0.000345326
Y3-ICM	8.07499e-05	0.000309589	9.416e-06	0.000346397	7.84672e-05	0.000161214	7.76112e-05	2.82482e-05	0.000441128	5.76377e-05	0.000214287	6.50564e-05	5.30723e-05	0.000336125	0.000885396	0.000411454	0.00114648	0.000439702	7.10485e-05	0.00161186	0.000348394	2.25414e-05	0.000360093	0.00121867	0.000188607	4.36563e-05	0.000524446	0.000568959	0.000107286	5.3643e-05	3.22428e-05	0.000320432	9.35899e-05	0.000610332	0.000363232	0.000352674	0.000188321	0.000131254	8.10352e-05	0.000573809	0.000177478	0.000937612	4.67949e-05	0.00042515	0.00065941	0.000708488	1.22694e-05	0.000346397	0.000303597
Y4-ICM	7.39098e-05	0.000304571	5.5823e-06	0.000315289	6.02889e-05	0.000162334	8.68607e-05	1.25043e-05	0.000353472	6.00656e-05	0.000192925	1.27276e-05	0.000105841	0.000309483	0.000775941	0.000346103	0.000978691	0.000433187	5.11339e-05	0.00131318	0.000328463	2.47854e-05	0.00031127	0.001089	0.000389422	9.48993e-05	0.00049035	0.000494816	0.000118345	0.000196721	4.59982e-05	0.000326007	9.19965e-05	0.000567163	0.000325784	0.000354812	0.000223739	0.000203419	7.6366e-05	0.000508884	0.000172382	0.000826406	2.56786e-05	0.000440556	0.000599987	0.000682382	1.0718e-05	0.000298989	0.000281125
Y5-ICM	8.39883e-05	0.000247024	1.14529e-05	0.000321581	6.98405e-05	0.00017157	6.13069e-05	7.6353e-06	0.00033483	0.000103526	0.00013766	9.07253e-05	6.19806e-05	0.000316191	0.000687626	0.000378621	0.000985628	0.000518302	4.26678e-05	0.0011682	0.000303615	3.68291e-05	0.000347855	0.0011051	0.000717494	0.000210195	0.000493151	0.000409611	0.000120144	0.000176061	5.86121e-05	0.000312374	0.00013227	0.000545924	0.000317539	0.000343588	0.000216034	0.00015585	4.19941e-05	0.000481922	0.000240961	0.000754323	2.96429e-05	0.000466876	0.00065978	0.000682237	1.39231e-05	0.000339097	0.000308107
Y6-ICM	7.39063e-05	0.000280047	1.8114e-06	0.000312653	7.49932e-05	0.000176071	7.31817e-05	9.7817e-06	0.000315551	7.06457e-05	0.0001489	8.94846e-05	4.0576e-05	0.000363735	0.000682909	0.000326782	0.0010173	0.000428947	4.89086e-05	0.00115461	0.000303958	2.536e-05	0.000344896	0.00102418	0.000444163	0.000175346	0.000413368	0.000506114	9.60057e-05	0.000176795	8.51372e-05	0.000257948	0.000132959	0.000559732	0.00035975	0.000388733	0.000196359	0.000132234	5.8328e-05	0.000482565	0.000221357	0.000777103	2.31863e-05	0.000507925	0.000624219	0.000619509	1.15931e-05	0.000382212	0.000303233
Z2-ICM	5.28937e-05	0.000308295	5.2893e-06	0.000316229	5.85609e-05	0.000211197	8.80302e-05	9.0674e-06	0.000365345	7.36734e-05	7.4429e-05	3.74034e-05	4.94934e-05	0.00043864	0.00104352	0.000356277	0.00117273	0.000485867	2.19131e-05	0.00138544	0.000333608	2.15353e-05	0.000389147	0.00125585	0.000199863	9.02971e-05	0.000391791	0.000604122	0.000104276	0.000119766	2.04018e-05	0.000316607	7.10287e-05	0.000641903	0.000362322	0.000450352	0.00015188	0.000156037	2.79581e-05	0.000539516	0.00019344	0.000852723	2.34243e-05	0.000567474	0.000726533	0.000750335	4.5337e-06	0.000355144	0.000337009
Z3-ICM	7.13168e-05	0.000188747	8.5878e-06	0.000296469	7.26236e-05	0.000192667	0.000117057	9.708e-06	0.000294975	5.63813e-05	0.000172318	4.20059e-05	6.75829e-05	0.000218431	0.000898928	0.000413525	0.0011069	0.00037712	5.22741e-05	0.0014928	0.000354344	1.28818e-05	0.000381601	0.00111624	3.1737e-06	6.49692e-05	0.000584723	0.000456652	0.000151595	2.63237e-05	5.4141e-06	0.000363678	2.2403e-06	0.000591444	0.000381788	0.000344262	0.000176425	8.41986e-05	2.25898e-05	0.00051714	0.000158502	0.000916851	3.50983e-05	0.000557653	0.000810622	0.000742292	5.6007e-06	0.000474201	0.000355651
17-cheese	3.09869e-05	0.000406433	5.765e-06	0.000186642	7.99895e-05	0.000111697	6.41357e-05	2.306e-05	0.000254381	3.459e-05	0.000784762	3.74725e-05	5.04438e-05	0.000135478	0.000492188	0.000237086	0.000704052	0.000244292	9.87258e-05	0.00073576	0.000230601	2.66631e-05	0.00025294	0.000735039	0.00109175	0.000219791	0.000779718	0.000219071	0.000221953	0.000822956	0.000201775	0.000409316	0.000365358	0.000318517	0.000302663	0.00034518	0.000153493	0.000487864	0.0001607	0.000238527	0.000168627	0.000640637	2.37806e-05	0.000291854	0.000441744	0.000546956	3.6031e-06	0.000267353	0.00022988
19-cheese	3.84313e-05	0.000400647	4.3235e-06	0.000206568	9.3196e-05	0.000132588	7.30195e-05	3.36274e-05	0.000254608	3.0745e-05	0.00067447	5.5245e-05	6.34117e-05	0.000125863	0.000447725	0.000259892	0.000794088	0.000274784	9.94411e-05	0.00100162	0.000312255	2.69019e-05	0.000255088	0.000750852	0.00108184	0.000280068	0.0010804	0.000178706	0.000248363	0.000718666	0.000133069	0.000556774	0.00045397	0.000339157	0.000283911	0.000319941	0.000196	0.000430911	0.000152284	0.000284872	0.000165735	0.000750372	4.27548e-05	0.000382392	0.00060049	0.000493843	2.01764e-05	0.000317059	0.000252686
D1-ICM	3.71613e-05	0.000383514	1.7001e-06	0.000245799	0.000104683	0.000119013	5.56205e-05	1.91878e-05	0.000236569	2.55028e-05	0.000605025	5.07628e-05	5.00341e-05	8.1852e-05	0.000342224	0.000247742	0.000816334	0.000225397	0.00011707	0.000824106	0.000283203	2.55028e-05	0.000265958	0.000702179	0.00112334	0.000206209	0.000748327	0.000124114	0.000200137	0.000668418	0.000186292	0.000388858	0.000507142	0.000309678	0.000265715	0.000281503	0.000263772	0.000467795	0.000191636	0.000321822	0.000168319	0.00060381	4.10474e-05	0.00027786	0.000495727	0.000484797	6.3149e-06	0.000345867	0.00022904
FM3-ICM	1.95052e-05	0.000361227	4.053e-06	0.00031487	9.22066e-05	0.000134763	7.16881e-05	2.63447e-05	0.000301698	6.33287e-05	0.00068547	4.509e-05	7.80209e-05	0.000101326	0.000406824	0.000326523	0.000542094	0.000208985	0.00013603	0.000576798	0.000168961	1.39323e-05	0.000222157	0.000732333	0.00041037	0.000299418	0.000625941	0.000109179	0.000187706	0.00050131	0.000210251	0.00032171	0.000464833	0.000326776	0.000205692	0.000355654	0.000304231	0.000717388	0.000153762	0.000204932	0.000198599	0.000673058	3.85038e-05	0.00031715	0.000541334	0.000543107	2.50781e-05	0.00031867	0.000146669
G2-ICM	1.70029e-05	0.000690775	2.5377e-06	0.000297424	0.000153787	0.000169522	5.53229e-05	2.99454e-05	0.000239563	2.46161e-05	0.000647126	4.72021e-05	7.25795e-05	3.62897e-05	0.000494861	0.000301231	0.000389544	0.000105824	0.000183225	0.00037381	0.000165969	8.1207e-06	0.000183733	0.0010387	0.000387514	0.000202512	0.000769953	3.57822e-05	4.08577e-05	0.000319756	4.6187e-05	0.000142621	0.000679609	0.000412891	0.000254536	0.000228905	0.000425834	0.00121888	0.00011902	0.000126126	0.000204796	0.000729095	3.57822e-05	0.000229666	0.000397919	0.000449181	3.04529e-05	0.000195407	8.45069e-05
H1-ICM	8.07574e-05	0.000350222	6.7468e-06	0.00025781	0.000101202	0.000114696	5.76546e-05	1.94226e-05	0.000256788	3.68008e-05	0.000626228	2.53517e-05	5.92902e-05	7.62595e-05	0.000290931	0.000281118	0.000839264	0.000207925	0.00014107	0.000826384	0.000278869	3.0054e-05	0.000278869	0.000647286	0.000833539	0.00018748	0.000563462	0.0001057	0.000163764	0.000563462	0.000149657	0.000305651	0.000276211	0.000298087	0.000254335	0.0002711	0.000311581	0.000418916	0.0002022	0.000274166	0.000160493	0.000588405	4.06853e-05	0.000252086	0.000452446	0.000532795	1.45158e-05	0.000326505	0.000226325
PR1-ICM	2.87614e-05	0.000332306	2.6549e-06	0.000333633	0.000134958	0.000134515	5.88504e-05	1.81418e-05	0.000234959	1.54869e-05	0.000564168	2.07967e-05	5.08857e-05	4.64608e-05	0.000300889	0.000301774	0.000741162	0.000116816	0.00021726	0.000752224	0.000279208	3.9823e-06	0.000313279	0.000727445	0.00051284	0.000131418	0.000597354	2.8319e-05	0.000140267	0.000518149	7.87622e-05	0.000191596	0.000369917	0.000354873	0.00027257	0.000246021	0.000362395	0.000558415	0.000258853	0.000305757	0.000173011	0.000676559	4.55759e-05	0.000280978	0.000535406	0.000573902	1.68144e-05	0.000380537	0.000194693
PR5-ICM	3.88253e-05	0.000310154	2.9175e-06	0.000240582	0.000107499	0.000107274	5.7228e-05	2.53598e-05	0.000195249	1.167e-05	0.000351448	4.28649e-05	4.91488e-05	4.64557e-05	0.000225097	0.000259658	0.00056061	0.000150364	0.000128146	0.000718156	0.000236094	8.5281e-06	0.000195698	0.000473759	0.000708281	0.000212529	0.00114277	3.77031e-05	0.00010503	0.000702671	0.00014004	0.00023385	0.000283447	0.000253599	0.000207143	0.000207368	0.000194127	0.000405309	0.000170786	0.000236543	0.000122086	0.000572954	2.89506e-05	0.000363791	0.000606169	0.00036424	1.25677e-05	0.000247988	0.000189414
SC1-ICM	2.52309e-05	0.000141454	1.6104e-06	0.000143602	3.75779e-05	4.88513e-05	1.85205e-05	2.3352e-05	0.000149775	3.27465e-05	0.000246404	6.33457e-05	2.89887e-05	7.43507e-05	0.000129644	0.000130181	0.000367459	0.000129644	8.72346e-05	0.000243452	0.000134207	8.5892e-06	0.00010656	0.000217415	0.000213926	0.000230836	0.000296061	0.000137696	7.89137e-05	0.000205874	0.000154607	0.00017098	0.000162927	0.000114076	0.000124007	0.000120518	0.000150849	8.4282e-05	9.09924e-05	0.000129912	0.000126155	0.00031485	3.1136e-05	0.000119176	0.000369606	0.000204263	3.19412e-05	0.000190574	0.000119444
Y1-ICM	4.06724e-05	0.000346028	1.8771e-06	0.000325379	9.88652e-05	0.000159561	8.63506e-05	2.19005e-05	0.000281578	2.44034e-05	0.000274069	1.31403e-05	6.13214e-05	8.57249e-05	0.000354788	0.000259052	0.000310987	7.3836e-05	0.000116386	0.000297847	0.000118263	4.3801e-06	0.000116386	0.000655764	0.00109753	0.000136409	0.000474303	7.50875e-05	8.0719e-05	0.000516227	0.000224637	5.94442e-05	0.000444893	0.000286584	0.000208994	0.000394209	0.000290338	0.00180648	9.19822e-05	0.000177081	0.000153929	0.000555648	2.19005e-05	0.000280327	0.000487443	0.000626981	1.56432e-05	0.000318496	0.000107
9-cheese	0.000173766	0.00011627	2.42761e-05	0.000192932	9.32716e-05	9.96601e-05	6.13293e-05	7.02731e-05	0.000176322	3.96085e-05	0.000242762	2.42761e-05	3.44977e-05	8.68831e-05	0.00024915	0.000274704	0.000706565	0.000195487	8.56054e-05	0.00064268	0.00024915	7.6661e-06	0.000164822	0.000272149	3.06646e-05	5.36631e-05	0.000654179	0.000111159	0.000129047	2.55538e-05	5.49408e-05	0.000221041	2.93869e-05	0.000252983	0.000223596	0.000118825	0.00022743	0.000291314	9.5827e-05	0.000268316	0.000129047	0.000596683	3.57754e-05	0.000287481	0.000797281	0.000532798	5.36631e-05	0.000292592	0.00019932
GP1-ICM	6.22425e-05	0.00031413	1.945e-06	0.000236327	9.14187e-05	0.000163873	5.5921e-05	1.31292e-05	0.000234382	9.2391e-06	0.00040798	0.000152689	5.68935e-05	0.000102603	0.000236813	0.000222225	0.000718707	0.000148312	0.000113301	0.00103721	0.000279605	1.50743e-05	0.000193049	0.000568449	0.000394365	0.000147826	0.000548026	2.72311e-05	0.000184782	0.000400686	9.23912e-05	0.000309268	0.000198884	0.000303432	0.000221739	0.000120595	0.000231464	0.00028544	0.000200343	0.000242162	0.000138587	0.000499885	3.7929e-05	0.000555806	0.00101922	0.000458552	1.21567e-05	0.000295166	0.000201802
H2-ICM	0.000111639	9.60616e-05	1.69937e-05	0.000298098	0.000135006	0.000120608	7.12791e-05	1.1801e-06	0.000241216	6.58506e-05	0.000463787	3.16271e-05	5.0273e-05	4.88569e-05	0.000230595	0.000570941	0.00108736	0.000234844	0.000162856	0.00111663	0.000370321	1.86458e-05	0.000218322	0.000425079	2.36e-07	0.000145627	0.000974542	6.53785e-05	0.000225639	1.1801e-06	1.8881e-06	0.00037457	3.89439e-05	0.00048078	0.000296682	3.56395e-05	0.000402893	6.60866e-05	0.000112583	0.000317216	0.000191887	0.000786667	5.28693e-05	0.000496122	0.000903263	0.000831748	6.3726e-06	0.000497302	0.000297862
M3-ICM	8.33483e-05	0.000139794	9.0775e-06	0.00028652	7.67465e-05	0.000137153	8.5989e-05	1.22134e-05	0.000190298	4.78634e-05	0.000304345	3.9281e-05	6.68437e-05	0.000140454	0.000503556	0.000437207	0.000991433	0.000266385	0.00010662	0.00117084	0.000334219	1.32036e-05	0.000265559	0.000729669	5.11643e-05	9.42414e-05	0.000702107	0.000247404	0.000154648	7.03096e-05	9.5726e-06	0.000335209	6.94844e-05	0.000466256	0.000271501	0.000183036	0.000243443	6.70087e-05	6.33777e-05	0.000387529	0.000120154	0.000720922	3.53198e-05	0.000445625	0.000721747	0.000655234	7.262e-06	0.000424499	0.000295763
M4-ICM	6.22028e-05	7.58363e-05	9.657e-06	9.9979e-05	0.000102819	0.000117305	4.65811e-05	3.9764e-06	0.00034311	4.74332e-05	0.000275794	4.17526e-05	3.86282e-05	5.4534e-05	0.000239722	0.000339701	0.00070951	0.00020081	9.9695e-05	0.00106569	0.000317831	9.373e-06	0.000314423	0.00032266	2.2722e-06	8.57774e-05	0.00169964	4.85693e-05	0.000181496	1.4201e-06	1.93141e-05	0.000324648	1.39175e-05	0.00040162	0.000269546	4.34567e-05	0.000270682	7.18599e-05	0.000244835	0.000248243	0.000162466	0.000632822	3.664e-05	0.000559258	0.000753819	0.000514381	7.3848e-06	0.000409289	0.000160762
Z1-ICM	8.05648e-05	9.78843e-05	9.1462e-06	0.000238776	8.60137e-05	0.000112869	6.46075e-05	7.3948e-06	0.000169692	4.6315e-05	0.000323233	3.91148e-05	4.32014e-05	0.000102749	0.000349504	0.000404381	0.000851575	0.000196742	9.61329e-05	0.000989352	0.000269328	8.9516e-06	0.000196742	0.000462567	1.946e-07	9.18517e-05	0.000779767	0.000140697	0.000151594	5.838e-07	1.63464e-05	0.000273609	1.5568e-05	0.00041236	0.000239359	9.22409e-05	0.000280809	6.48021e-05	6.7332e-05	0.000282172	0.000142643	0.000630508	3.60012e-05	0.000376748	0.000670012	0.000600734	6.4218e-06	0.000381808	0.000241695
[truncated: 1,697 more columns]

## Sheet: Alpha diversity - Absolute data
Correlation between Alpha diversity and Absolute cells count								Independent T-test
Alpha diversity				Absolute cells value				Alpha Diversity	Var. features				Independet T-test scores	Levene' test		T-test average equality
Cheese type	PDO	Cheese Name	Species Count	Cheese type	PDO	Cheese Name	Total Cells count		PDO	N	Average Species Richness	St.Dev.		F	Sig.	t	gl	Two-tailed Sig.
Asiago DOP	Yes	Cheese_1	7	Asiago DOP	Yes	Cheese_1	66300000		No	25	9	3.75278	Assumed equal variances	0.33	0.566	0.409	126	0.683
Bra DOP	Yes	Cheese_10	6	Bra DOP	Yes	Cheese_10	229000000		Yes	103	8.6214	4.24522	Equal variances not assumed			0.441	40.309	0.662
Robiola di Roccaverano DOP	Yes	Cheese_100	2	Robiola di Roccaverano DOP	Yes	Cheese_100	179000000
Robiola di Roccaverano DOP	Yes	Cheese_101	4	Robiola di Roccaverano DOP	Yes	Cheese_101	294000000
Robiola di Roccaverano DOP	Yes	Cheese_102	5	Robiola di Roccaverano DOP	Yes	Cheese_102	796000000
Salva cremasco DOP	Yes	Cheese_103	4	Salva cremasco DOP	Yes	Cheese_103	858000000
Salva cremasco DOP	Yes	Cheese_104	4	Salva cremasco DOP	Yes	Cheese_104	104000000
Salva cremasco DOP	Yes	Cheese_105	6	Salva cremasco DOP	Yes	Cheese_105	47100000
Salva cremasco DOP	Yes	Cheese_106	8	Salva cremasco DOP	Yes	Cheese_106	79500000
Stelvio DOP	Yes	Cheese_107	6	Stelvio DOP	Yes	Cheese_107	27800000
Strachitunt DOP	Yes	Cheese_108	19	Strachitunt DOP	Yes	Cheese_108	61400000
Taleggio DOP	Yes	Cheese_109	4	Taleggio DOP	Yes	Cheese_109	646000000
Bra DOP	Yes	Cheese_11	12	Bra DOP	Yes	Cheese_11	22660000
Taleggio DOP	Yes	Cheese_110	4	Taleggio DOP	Yes	Cheese_110	704000000
Taleggio DOP	Yes	Cheese_111	4	Taleggio DOP	Yes	Cheese_111	274000000
Taleggio DOP	Yes	Cheese_112	15	Taleggio DOP	Yes	Cheese_112	589000000
Taleggio DOP	Yes	Cheese_113	13	Taleggio DOP	Yes	Cheese_113	59000000
Toma capra	No	Cheese_114	12	Toma capra	No	Cheese_114	18300000
Toma capra	No	Cheese_115	16	Toma capra	No	Cheese_115	572000000
Toma capra	No	Cheese_116	10	Toma capra	No	Cheese_116	160000000
Toma pecora	No	Cheese_117	3	Toma pecora	No	Cheese_117	126000000
Toma Piemontese DOP	Yes	Cheese_118	13	Toma Piemontese DOP	Yes	Cheese_118	781000000
Toma Piemontese DOP	Yes	Cheese_119	5	Toma Piemontese DOP	Yes	Cheese_119	440000000
Bra DOP	Yes	Cheese_12	8	Bra DOP	Yes	Cheese_12	149000000
Toma Piemontese DOP	Yes	Cheese_120	10	Toma Piemontese DOP	Yes	Cheese_120	686000000
Toma Piemontese DOP	Yes	Cheese_121	3	Toma Piemontese DOP	Yes	Cheese_121	238000000
Toma Piemontese DOP	Yes	Cheese_122	7	Toma Piemontese DOP	Yes	Cheese_122	953000000
Valtellina Casera DOP	Yes	Cheese_123	8	Valtellina Casera DOP	Yes	Cheese_123	45900000
Valtellina Casera DOP	Yes	Cheese_124	5	Valtellina Casera DOP	Yes	Cheese_124	738000000
Valtellina Casera DOP	Yes	Cheese_125	7	Valtellina Casera DOP	Yes	Cheese_125	97600000
Valtellina Casera DOP	Yes	Cheese_126	7	Valtellina Casera DOP	Yes	Cheese_126	833000000
Vastedda della Valle del Belìce DOP	Yes	Cheese_127	20	Vastedda della Valle del Belìce DOP	Yes	Cheese_127	169000000
Vastedda della Valle del Belìce DOP	Yes	Cheese_128	14	Vastedda della Valle del Belìce DOP	Yes	Cheese_128	84290000
Bra DOP	Yes	Cheese_13	4	Bra DOP	Yes	Cheese_13	77600000
Bra DOP	Yes	Cheese_14	8	Bra DOP	Yes	Cheese_14	83860000
Bufala (Mozzarella) DOP	Yes	Cheese_15	20	Bufala (Mozzarella) DOP	Yes	Cheese_15	197000000
Bufala (Mozzarella) DOP	Yes	Cheese_16	8	Bufala (Mozzarella) DOP	Yes	Cheese_16	40100000
Bufala (Mozzarella) DOP	Yes	Cheese_17	7	Bufala (Mozzarella) DOP	Yes	Cheese_17	218000000
Bufala (Mozzarella) DOP	Yes	Cheese_18	6	Bufala (Mozzarella) DOP	Yes	Cheese_18	238000000
Caciocavallo DOP	Yes	Cheese_19	8	Caciocavallo DOP	Yes	Cheese_19	119000000
Asiago DOP	Yes	Cheese_2	5	Asiago DOP	Yes	Cheese_2	16300000
Caciocavallo DOP	Yes	Cheese_20	14	Caciocavallo DOP	Yes	Cheese_20	19000000
Caciocavallo DOP	Yes	Cheese_21	12	Caciocavallo DOP	Yes	Cheese_21	44600000
Caciocavallo DOP	Yes	Cheese_22	8	Caciocavallo DOP	Yes	Cheese_22	244000000
Caciocavallo DOP	Yes	Cheese_23	16	Caciocavallo DOP	Yes	Cheese_23	290000000
Caciocavallo DOP	Yes	Cheese_24	19	Caciocavallo DOP	Yes	Cheese_24	217000000
Caciotta	No	Cheese_25	8	Caciotta	No	Cheese_25	215000000
Caprino	No	Cheese_26	7	Caprino	No	Cheese_26	988000000
Caprino	No	Cheese_27	10	Caprino	No	Cheese_27	1310000000
Caprino	No	Cheese_28	8	Caprino	No	Cheese_28	623000000
Castelmagno DOP	Yes	Cheese_29	13	Castelmagno DOP	Yes	Cheese_29	9070000
Asiago DOP	Yes	Cheese_3	14	Asiago DOP	Yes	Cheese_3	198000000
Castelmagno DOP	Yes	Cheese_30	18	Castelmagno DOP	Yes	Cheese_30	141000000
Castelmagno DOP	Yes	Cheese_31	18	Castelmagno DOP	Yes	Cheese_31	242000000
Emmentaler DOP	Yes	Cheese_32	5	Emmentaler DOP	Yes	Cheese_32	97700000
Fontina DOP	Yes	Cheese_33	9	Fontina DOP	Yes	Cheese_33	33200000
Fontina DOP	Yes	Cheese_34	12	Fontina DOP	Yes	Cheese_34	114000000
Fontina DOP	Yes	Cheese_35	7	Fontina DOP	Yes	Cheese_35	131000000
Fontina DOP	Yes	Cheese_36	6	Fontina DOP	Yes	Cheese_36	179000000
Fontina DOP	Yes	Cheese_37	6	Fontina DOP	Yes	Cheese_37	305000000
Fontina DOP	Yes	Cheese_38	6	Fontina DOP	Yes	Cheese_38	131000000
Formaggio di Fossa di Sogliano DOP	Yes	Cheese_39	7	Formaggio di Fossa di Sogliano DOP	Yes	Cheese_39	4750000
Asiago DOP	Yes	Cheese_4	4	Asiago DOP	Yes	Cheese_4	58000000
Formaggio di Fossa di Sogliano DOP	Yes	Cheese_40	4	Formaggio di Fossa di Sogliano DOP	Yes	Cheese_40	335000000
Formaggio di Fossa di Sogliano DOP	Yes	Cheese_41	5	Formaggio di Fossa di Sogliano DOP	Yes	Cheese_41	492000000
Formai de mut dell’Alta Val Brembana DOP	Yes	Cheese_42	15	Formai de mut dell’Alta Val Brembana DOP	Yes	Cheese_42	180000000
Formai de mut dell’Alta Val Brembana DOP	Yes	Cheese_43	8	Formai de mut dell’Alta Val Brembana DOP	Yes	Cheese_43	242000000
Formai de mut dell’Alta Val Brembana DOP	Yes	Cheese_44	13	Formai de mut dell’Alta Val Brembana DOP	Yes	Cheese_44	197000000
Grana padano DOP	Yes	Cheese_45	8	Grana padano DOP	Yes	Cheese_45	9580000
Grana padano DOP	Yes	Cheese_46	6	Grana padano DOP	Yes	Cheese_46	4230000
Grana padano DOP	Yes	Cheese_47	4	Grana padano DOP	Yes	Cheese_47	14700000
Grana padano DOP	Yes	Cheese_48	9	Grana padano DOP	Yes	Cheese_48	5970000
Grana padano DOP	Yes	Cheese_49	7	Grana padano DOP	Yes	Cheese_49	3440000
Asiago DOP	Yes	Cheese_5	7	Asiago DOP	Yes	Cheese_5	55100000
Montasio DOP	Yes	Cheese_50	5	Montasio DOP	Yes	Cheese_50	35600000
Montasio DOP	Yes	Cheese_51	7	Montasio DOP	Yes	Cheese_51	79000000
Montasio DOP	Yes	Cheese_52	9	Montasio DOP	Yes	Cheese_52	17890000
Montasio DOP	Yes	Cheese_53	8	Montasio DOP	Yes	Cheese_53	39000000
Monte Veronese DOP	Yes	Cheese_54	8	Monte Veronese DOP	Yes	Cheese_54	36400000
Monte Veronese DOP	Yes	Cheese_55	9	Monte Veronese DOP	Yes	Cheese_55	177000000
Murazzano DOP	Yes	Cheese_56	9	Murazzano DOP	Yes	Cheese_56	210000000
Murazzano DOP	Yes	Cheese_57	18	Murazzano DOP	Yes	Cheese_57	70900000
Nostrano Valtrompia DOP	Yes	Cheese_58	9	Nostrano Valtrompia DOP	Yes	Cheese_58	50400000
Ossolano DOP	Yes	Cheese_59	11	Ossolano DOP	Yes	Cheese_59	155000000
Bitto DOP	Yes	Cheese_6	7	Bitto DOP	Yes	Cheese_6	147000000
Parmigiano Reggiano DOP	Yes	Cheese_60	6	Parmigiano Reggiano DOP	Yes	Cheese_60	821000
Parmigiano Reggiano DOP	Yes	Cheese_61	7	Parmigiano Reggiano DOP	Yes	Cheese_61	2300000
Parmigiano Reggiano DOP	Yes	Cheese_62	6	Parmigiano Reggiano DOP	Yes	Cheese_62	8150000
Parmigiano Reggiano DOP	Yes	Cheese_63	7	Parmigiano Reggiano DOP	Yes	Cheese_63	5540000
Parmigiano Reggiano DOP	Yes	Cheese_64	5	Parmigiano Reggiano DOP	Yes	Cheese_64	21300000
Pecorino	No	Cheese_65	12	Pecorino	No	Cheese_65	29100000
Pecorino	No	Cheese_66	13	Pecorino	No	Cheese_66	96200000
Pecorino Bolognese	No	Cheese_67	6	Pecorino Bolognese	No	Cheese_67	174000000
Pecorino della Basilicata	No	Cheese_68	8	Pecorino della Basilicata	No	Cheese_68	40600000
Pecorino della Basilicata	No	Cheese_69	5	Pecorino della Basilicata	No	Cheese_69	38200000
Bitto DOP	Yes	Cheese_7	15	Bitto DOP	Yes	Cheese_7	95100000
Pecorino Fiore sardo DOP	Yes	Cheese_70	7	Pecorino Fiore sardo DOP	Yes	Cheese_70	334000000
Pecorino Fiore sardo DOP	Yes	Cheese_71	8	Pecorino Fiore sardo DOP	Yes	Cheese_71	383000000
Pecorino Fiore sardo DOP	Yes	Cheese_72	6	Pecorino Fiore sardo DOP	Yes	Cheese_72	162000000
Pecorino romano	No	Cheese_73	8	Pecorino romano	No	Cheese_73	7640000
Pecorino romano	No	Cheese_74	3	Pecorino romano	No	Cheese_74	48500000
Pecorino toscano	No	Cheese_75	11	Pecorino toscano	No	Cheese_75	432000000
Pecorino toscano	No	Cheese_76	2	Pecorino toscano	No	Cheese_76	355000000
Pecorino toscano	No	Cheese_77	6	Pecorino toscano	No	Cheese_77	153000000
Pecorino toscano	No	Cheese_78	8	Pecorino toscano	No	Cheese_78	111000000
Pecorino toscano	No	Cheese_79	7	Pecorino toscano	No	Cheese_79	360000000
Bitto DOP	Yes	Cheese_8	7	Bitto DOP	Yes	Cheese_8	57200000
Piacentinu ennese DOP	Yes	Cheese_80	10	Piacentinu ennese DOP	Yes	Cheese_80	72300000
Piacentinu ennese DOP	Yes	Cheese_81	5	Piacentinu ennese DOP	Yes	Cheese_81	372000000
Piacentinu ennese DOP	Yes	Cheese_82	8	Piacentinu ennese DOP	Yes	Cheese_82	277000000
Pecorino Primo sale	No	Cheese_83	14	Pecorino Primo sale	No	Cheese_83	183000000
Provolone del Monaco DOP	Yes	Cheese_84	16	Provolone del Monaco DOP	Yes	Cheese_84	283000000
Provolone Valpadana DOP	Yes	Cheese_85	11	Provolone Valpadana DOP	Yes	Cheese_85	132000000
Provolone Valpadana DOP	Yes	Cheese_86	5	Provolone Valpadana DOP	Yes	Cheese_86	38800000
Provolone Valpadana DOP	Yes	Cheese_87	7	Provolone Valpadana DOP	Yes	Cheese_87	153000000
Puzzone di Moena DOP	Yes	Cheese_88	12	Puzzone di Moena DOP	Yes	Cheese_88	469000000
Puzzone di Moena DOP	Yes	Cheese_89	12	Puzzone di Moena DOP	Yes	Cheese_89	275000000
Bra DOP	Yes	Cheese_9	3	Bra DOP	Yes	Cheese_9	850000000
Puzzone di Moena DOP	Yes	Cheese_90	11	Puzzone di Moena DOP	Yes	Cheese_90	52100000
Ragusano DOP	Yes	Cheese_91	13	Ragusano DOP	Yes	Cheese_91	30600000
Ragusano DOP	Yes	Cheese_92	9	Ragusano DOP	Yes	Cheese_92	38300000
Raschera DOP	Yes	Cheese_93	6	Raschera DOP	Yes	Cheese_93	132000000
Raschera DOP	Yes	Cheese_94	5	Raschera DOP	Yes	Cheese_94	261000000
Raschera DOP	Yes	Cheese_95	5	Raschera DOP	Yes	Cheese_95	43200000
Ricotta Bufala	No	Cheese_96	11	Ricotta Bufala	No	Cheese_96	2860000
Ricotta Bufala	No	Cheese_97	15	Ricotta Bufala	No	Cheese_97	40700000
Ricotta Pecora	No	Cheese_98	9	Ricotta Pecora	No	Cheese_98	31100000
Ricotta Pecora	No	Cheese_99	13	Ricotta Pecora	No	Cheese_99	11500000

## Sheet: Prevalence Heatmap PDO cheeses
Prevalence heatmap between 103 PDO cheese
Prevalence %	Prevalence Count	Taxa	12-cheese	1-cheese	20-cheese	21-cheese	2-cheese	3-cheese	A1-ICM	A2-ICM	A3-ICM	A4-ICM	A5-ICM	B1-ICM	B2-ICM	B3-ICM	C1-ICM	C2-ICM	C4-ICM	D1-ICM	D2-ICM	D3-ICM	D4-ICM	D5-ICM	D6-ICM	E1-ICM	E2-ICM	E3-ICM	F1-ICM	F2-ICM	F3-ICM	F5-ICM	FM1-ICM	FM2-ICM	FM3-ICM	G1-ICM	G2-ICM	G3-ICM	H1-ICM	H2-ICM	H3-ICM	L1-ICM	L2-ICM	L3-ICM	M1-ICM	M2-ICM	M3-ICM	M4-ICM	MU1-ICM
0.815534	84	Streptococcus thermophilus	0.44419	0.759239	0.576641	0.526868	0.584819	0.785292	0.682258	0.935737	0.590858	0.471975	0.621846	0.564019	0.606371	0.255757	0.66657	0.411642	0	0.133016	0.453468	0.590474	0.796326	0.214937	0.606653	0	0.763931	0	0.763781	0.778999	0.387914	0.790935	0.727231	0.507193	0.256213	0.542854	0.0627919	0.639265	0.102923	0.0745293	0.125563	0	0	0	0.365032	0.373192	0.398279	0.101917	0.81625
0.796117	82	Lactobacillus unknown species	0	0.0100715	0.00599378	0	0.0129557	0.00648012	0	0	0.01553	0	0.00506744	0.0278573	0.0121691	0.0230592	0.00891618	0.0126867	0.0124296	0.0476839	0.00846694	0.0178763	0.00700712	0	0.0153265	0.0204415	0	0.00802466	0.0131972	0.00866125	0.0371486	0.00942647	0.00793013	0.0271363	0.0325989	0	0.0286446	0.0198564	0.0543881	0.0315993	0.0381644	0	0	0	0.0280253	0.0224578	0.0140114	0.0267938	0
0.708738	73	Streptococcus unknown species	0.0130786	0.0253344	0.00628364	0.00548096	0.0384009	0.0135816	0.0248567	0.0276228	0.0121107	0.01026	0.0121568	0.0129662	0.0132454	0	0.014475	0.0108119	0	0	0.0395422	0.0162595	0.0163381	0	0.0133725	0	0.0161128	0	0.019593	0.0209993	0.0124168	0.0167217	0.0123918	0.0111277	0.00808648	0.0125342	0	0.018738	0	0	0.00561688	0	0	0	0.0104254	0.00844879	0.0117673	0	0.00952918
0.699029	72	Lactobacillus paracasei	0	0.00575278	0.0546478	0	0.00765337	0	0	0	0.139605	0	0.142264	0.351677	0.109702	0.0548387	0.10499	0.222356	0.140981	0.484426	0.066042	0.0238889	0.150645	0.150416	0.350257	0.0243842	0.0702389	0.122002	0.180885	0.00773373	0.370415	0.109827	0.071821	0.412387	0.462123	0	0.776061	0.234143	0.421435	0	0	0	0	0	0	0	0	0.00990778	0.00405399
0.660194	68	Lactobacillus delbrueckii	0.0640886	0.104489	0	0	0.0874859	0.0506288	0.00845982	0.00600604	0	0	0.00984521	0	0	0.614397	0	0	0	0.194387	0.0766082	0.342792	0.0105159	0	0.00925274	0	0	0	0	0.0654499	0.102074	0	0.00980225	0	0.0567636	0	0.114974	0.00671618	0.272486	0	0.560418	0	0	0	0.596517	0.595902	0.11268	0.151716	0.0300408
0.427184	44	Lactococcus lactis	0	0	0	0	0	0	0.111554	0	0	0.509066	0.196739	0	0.0279938	0	0.185899	0.302001	0.790863	0.0213918	0	0	0	0	0	0.108881	0.149717	0.818979	0.0225443	0.00519295	0	0.0154342	0	0	0	0.0077163	0	0	0	0	0	0.964801	0.927812	0.865224	0	0	0.013468	0	0.0680202
0.368932	38	Lactobacillus helveticus	0.0839694	0.0951134	0	0.188077	0.24558	0.0912803	0	0	0	0	0	0	0	0	0	0	0	0	0	0	0	0	0	0	0	0	0	0.112965	0	0.0430926	0	0	0	0	0	0.0498025	0.025413	0.882358	0.243225	0	0	0	0	0	0.449795	0.6458	0
0.349515	36	Lactobacillus parabuchneri	0	0	0.0398899	0	0	0	0	0	0.105133	0	0	0.0245371	0.0224253	0.0347291	0	0	0	0.0387757	0	0.00528298	0.0191679	0	0.00513678	0	0	0	0	0	0.0594314	0.00680625	0.00828681	0.0125943	0.0502604	0	0	0.0215874	0.0587901	0	0	0	0	0	0	0	0	0	0
0.300971	31	Lactobacillus rhamnosus	0	0	0	0	0	0	0	0	0.0165429	0	0	0.00499886	0	0.00989293	0.0135832	0.00623796	0	0.0617999	0	0	0	0	0	0.473141	0	0	0	0	0.00481415	0	0	0.00863386	0.00529032	0	0	0	0.0202718	0	0.0208769	0	0	0	0	0	0	0	0
0.203883	21	Lactococcus unknown species	0.045365	0	0	0	0	0.0177453	0	0	0	0.00869902	0	0	0	0	0.00556581	0.00939578	0.0180083	0	0	0	0	0	0	0.0137497	0	0.0202047	0	0	0	0	0	0	0	0	0	0	0	0	0	0.0351979	0.024459	0.0380113	0	0	0	0	0
0.174757	18	Lactiplantibacillus plantarum	0	0	0	0	0	0	0	0	0.0126215	0	0	0	0.0333248	0.00732466	0	0.0248684	0	0.00891935	0.0207323	0.00342687	0	0	0	0.348963	0	0	0	0	0	0	0.00732783	0	0.0398561	0	0	0	0	0	0	0	0	0	0	0	0	0	0
0.126214	13	Leuconostoc mesenteroides	0	0	0	0	0	0	0.0154172	0	0	0	0.0120816	0	0.0237734	0	0	0	0	0	0	0	0	0	0	0	0	0	0	0	0	0	0	0	0	0	0	0	0	0	0	0	0.0380839	0	0	0	0	0	0.0165147
0.126214	13	Lactobacillus otakiensis	0	0	0.0119564	0	0	0	0	0	0	0	0	0	0	0	0	0	0	0	0	0	0	0	0	0	0	0	0	0	0	0.00775801	0	0	0	0	0	0	0	0	0	0	0	0	0	0	0	0	0
0.116505	12	Bifidobacterium mongoliense	0	0	0.00655212	0	0	0	0	0	0.0584349	0	0	0	0.0225276	0	0	0	0	0	0	0	0	0	0	0	0	0	0	0	0	0	0.0679509	0	0.0298886	0	0	0	0	0	0	0	0	0	0	0	0	0	0
0.0970874	10	Lactobacillus harbinensis	0	0	0	0	0	0	0	0	0.00813848	0	0	0	0	0	0	0	0	0	0	0	0	0	0	0	0	0	0	0	0	0	0.0141245	0	0.0337924	0	0	0	0.00679095	0	0	0	0	0	0	0	0	0	0
0.0873786	9	Lactobacillus coryniformis	0	0	0	0	0	0	0	0	0	0	0	0.0139457	0	0	0	0	0.0180539	0	0	0	0	0	0	0	0	0	0	0	0	0	0.00417059	0	0.0065122	0.00581899	0.0175296	0.00989272	0	0	0	0	0	0	0	0	0	0	0
0.0873786	9	Lactobacillus parafarraginis	0	0	0	0	0	0	0	0	0.0120178	0	0	0	0	0	0	0	0	0	0	0	0	0	0	0	0	0	0	0	0	0	0	0	0.0096467	0	0	0	0.00695592	0	0	0	0	0	0	0	0	0	0
0.0776699	8	Lactobacillus brevis	0	0	0	0	0	0	0	0	0	0	0	0	0.0146347	0	0	0	0.019663	0	0.00923095	0	0	0	0	0	0	0	0	0	0	0	0	0	0	0	0	0	0	0	0	0	0	0	0	0	0	0	0
0.0776699	8	Lactobacillus kefiri	0	0	0	0	0	0	0	0	0	0	0	0	0.00554848	0	0	0	0	0	0	0	0	0	0	0	0	0	0	0	0	0	0	0.0170243	0	0	0	0	0	0	0	0	0	0	0	0	0	0	0
0.0776699	8	Bifidobacterium unknown species	0	0	0	0	0	0	0	0	0.00795514	0	0	0	0	0	0	0	0	0	0	0	0	0	0	0	0	0	0	0	0	0	0.0103105	0	0	0	0	0	0	0	0	0	0	0	0	0	0	0	0
0.0776699	8	Limosilactobacillus fermentum	0	0	0	0	0	0	0	0	0	0	0	0	0	0	0	0	0	0	0	0	0	0	0	0	0	0	0	0	0	0	0	0	0.00896878	0	0	0	0	0	0	0	0	0	0	0	0	0	0
0.0679612	7	Leuconostoc unknown species	0	0	0	0	0	0	0.0837895	0.0159805	0	0	0	0	0	0	0	0	0	0	0	0	0	0	0	0	0	0	0	0	0	0	0	0	0	0	0	0	0	0	0	0	0	0.0169459	0	0	0	0	0.0264892
0.0679612	7	Lactococcus raffinolactis	0.0146031	0	0	0	0	0	0	0	0	0	0	0	0	0	0	0	0	0	0	0	0	0	0	0	0	0	0	0	0	0	0	0	0	0	0	0	0	0	0	0	0	0.0641245	0	0	0	0	0
0.0679612	7	Leuconostoc pseudomesenteroides	0	0	0	0	0	0	0.0736649	0.0146537	0	0	0	0	0	0	0	0	0	0	0	0	0	0	0	0	0	0	0	0	0	0	0	0	0	0	0	0	0	0	0	0	0	0.0156956	0	0	0	0	0.0245572
0.0679612	7	Enterococcus faecium	0	0	0	0	0	0	0	0	0	0	0	0	0.0116986	0	0	0	0	0	0	0	0	0	0	0	0	0	0	0	0	0	0	0	0	0.0402482	0	0	0	0	0	0	0	0	0	0	0	0	0
0.0679612	7	Lactobacillus buchneri	0	0	0	0	0	0	0	0	0	0	0	0	0	0	0	0	0	0	0	0	0	0	0	0	0	0	0	0	0.00917661	0	0	0	0	0	0	0	0.0238602	0	0	0	0	0	0	0	0	0	0
0.0679612	7	Streptococcus infantarius	0	0	0	0	0	0	0	0	0	0	0	0	0	0	0	0	0	0.00960143	0.273081	0	0	0	0	0	0	0	0	0	0	0	0	0	0	0	0	0	0	0	0	0	0	0	0	0	0	0	0
0.0582524	6	Bifidobacterium crudilactis	0	0	0	0	0	0	0	0	0.00738854	0	0	0	0	0	0	0	0	0	0	0	0	0	0	0	0	0	0	0	0	0	0.0161531	0	0	0	0	0	0	0	0	0	0	0	0	0	0	0	0
0.0582524	6	Propionibacterium freudenreichii	0	0	0.218993	0.275548	0	0	0	0	0	0	0	0	0	0	0	0	0	0	0	0	0	0	0	0	0	0	0	0	0	0	0	0	0	0	0	0	0	0	0	0	0	0	0	0	0	0	0
0.0582524	6	Streptococcus gallolyticus	0	0	0	0	0	0	0	0	0	0	0	0	0	0	0	0	0	0	0.0120074	0	0	0	0	0	0	0	0	0	0	0	0	0	0	0	0	0	0	0	0	0	0	0	0	0	0	0	0
0.0485437	5	Enterococcus durans	0	0	0	0	0	0	0	0	0	0	0	0	0.0650279	0	0	0	0	0	0	0	0	0	0	0	0	0	0	0	0.0166104	0	0.0202154	0	0	0.296083	0	0	0	0	0	0	0	0	0	0	0	0	0
0.0485437	5	Lactobacillus kefiranofaciens	0	0	0	0	0.0105112	0	0	0	0	0	0	0	0	0	0	0	0	0	0	0	0	0	0	0	0	0	0	0	0	0	0	0	0	0	0	0	0	0	0	0	0	0	0	0	0	0.0101922	0
0.038835	4	Leuconostoc lactis	0	0	0	0	0	0	0	0	0	0	0	0	0	0	0	0	0	0	0	0	0	0	0	0	0	0	0	0	0	0	0	0	0	0.0490965	0	0	0	0	0	0	0	0	0	0	0	0	0
0.038835	4	Pediococcus pentosaceus	0	0	0	0	0	0	0	0	0.00821023	0	0	0	0.0266842	0	0	0	0	0	0	0	0	0	0	0	0	0	0	0	0	0	0.0161964	0	0	0	0	0	0	0	0	0	0	0	0	0	0	0	0
0.038835	4	Psychrobacter unknown species	0	0	0	0	0	0	0	0	0	0	0	0	0	0	0	0	0	0	0	0	0	0.426288	0	0	0	0	0	0	0	0	0	0	0	0	0	0	0	0	0	0	0	0	0	0	0	0	0
0.038835	4	Brevibacterium aurantiacum	0	0	0.0043762	0	0	0	0	0	0	0	0	0	0	0	0	0	0	0	0	0	0	0	0	0	0	0	0	0	0	0	0	0	0	0	0	0	0	0	0	0	0	0	0	0	0	0	0
0.038835	4	Lactobacillus casei	0	0	0	0	0	0	0	0	0	0	0	0	0	0	0	0	0	0	0	0	0	0	0	0	0	0	0	0	0	0	0	0	0	0	0	0	0	0	0	0	0	0	0	0	0	0	0
0.038835	4	Lactobacillus curvatus	0	0	0	0	0	0	0	0	0	0	0	0	0	0	0	0	0	0	0	0	0	0	0	0	0	0.0307894	0	0	0	0	0	0	0	0.00980214	0	0	0	0	0	0	0	0	0	0	0	0	0
0.038835	4	Lactococcus laudensis	0	0	0	0	0	0	0	0	0	0	0	0	0	0	0	0	0	0	0	0	0	0	0	0	0	0	0	0	0	0	0	0	0	0	0	0	0	0	0	0	0.00964529	0	0	0	0	0	0
0.038835	4	Propionibacterium unknown species	0	0	0.00494553	0.00402622	0	0	0	0	0	0	0	0	0	0	0	0	0	0	0	0	0	0	0	0	0	0	0	0	0	0	0	0	0	0	0	0	0	0	0	0	0	0	0	0	0	0	0
0.0291262	3	Enterococcus faecalis	0	0	0	0	0	0	0	0	0	0	0	0	0	0	0	0	0	0	0	0	0	0	0	0	0	0	0	0	0	0	0	0	0	0.0239906	0	0	0	0	0	0	0	0	0	0	0	0	0
0.0291262	3	Lactococcus petauri	0	0	0	0	0	0	0	0	0	0	0	0	0	0	0	0	0	0	0	0	0	0	0	0	0	0	0	0	0	0	0	0	0	0	0	0	0	0	0	0	0	0	0	0	0	0	0
0.0291262	3	Chryseobacterium haifense	0	0	0	0	0	0	0	0	0	0	0	0	0	0	0	0	0	0	0	0	0	0	0	0	0	0	0	0	0	0	0	0	0	0	0	0	0	0	0	0	0	0	0	0	0	0	0.00454403
0.0291262	3	Lactiplantibacillus unknown species	0	0	0	0	0	0	0	0	0	0	0	0	0	0	0	0	0	0	0	0	0	0	0	0.0104394	0	0	0	0	0	0	0	0	0	0	0	0	0	0	0	0	0	0	0	0	0	0	0
0.0291262	3	Lactobacillus pentosus	0	0	0	0	0	0	0	0	0.00545272	0	0	0	0	0	0	0	0	0	0	0	0	0	0	0	0	0	0	0	0	0	0	0	0	0	0	0	0	0	0	0	0	0	0	0	0	0	0
0.0291262	3	Lactobacillus versmoldensis	0	0	0	0	0	0	0	0	0	0	0	0	0	0	0	0	0	0	0	0	0	0	0	0	0	0	0	0	0	0	0	0	0	0	0	0	0	0	0	0	0	0	0	0	0	0	0
0.0291262	3	Lactobacillus zeae	0	0	0	0	0	0	0	0	0	0	0	0	0	0	0	0	0	0	0	0	0	0	0	0	0	0	0	0	0	0	0	0	0	0	0	0	0	0	0	0	0	0	0	0	0	0	0
0.0291262	3	Lactococcus piscium	0.0937179	0	0	0	0	0.0349933	0	0	0	0	0	0	0	0	0	0	0	0	0	0	0	0	0	0	0	0	0	0	0	0	0	0	0	0	0	0	0	0	0	0	0	0	0	0	0	0	0
0.0194175	2	Acinetobacter johnsonii	0	0	0	0	0	0	0	0	0	0	0	0	0	0	0	0	0	0	0	0	0	0	0	0	0	0	0	0	0	0	0	0	0	0	0	0	0	0	0	0	0	0	0	0	0	0	0
0.0194175	2	Lactobacillus diolivorans	0	0	0	0	0	0	0	0	0	0	0	0	0	0	0	0	0	0	0	0	0	0	0	0	0	0	0	0	0	0	0	0.00390456	0	0	0	0	0	0	0	0	0	0	0	0	0	0	0
0.0194175	2	Klebsiella michiganensis	0	0	0	0	0	0	0	0	0	0	0	0	0	0	0	0	0	0	0	0	0	0	0	0	0	0	0	0	0	0	0	0	0	0	0	0	0	0	0	0	0	0	0	0	0	0	0
0.0194175	2	Pseudomonas lactis	0.00641954	0	0	0	0	0	0	0	0	0	0	0	0	0	0	0	0	0	0	0	0	0	0	0	0	0	0	0	0	0	0	0	0	0	0	0	0	0	0	0	0	0	0	0	0	0	0
0.0194175	2	Brochothrix thermosphacta	0.00628714	0	0	0	0	0	0	0	0	0	0	0	0	0	0	0	0	0	0	0	0	0.0214298	0	0	0	0	0	0	0	0	0	0	0	0	0	0	0	0	0	0	0	0	0	0	0	0	0
0.0194175	2	Citrobacter braakii	0	0	0	0	0	0	0	0	0	0	0	0	0	0	0	0	0	0	0	0	0	0	0	0	0	0	0	0	0	0	0	0	0	0	0	0	0	0	0	0	0	0	0	0	0	0	0
0.0194175	2	Enterobacter hormaechei	0	0	0	0	0	0	0	0	0	0	0	0	0	0	0	0	0	0	0	0	0	0	0	0	0	0	0	0	0	0	0	0	0	0	0	0	0	0	0	0	0	0	0	0	0	0	0
0.0194175	2	Enterococcus malodoratus	0	0	0.00420986	0	0	0	0	0	0	0	0	0	0	0	0	0	0	0	0	0	0	0	0	0	0	0	0	0	0	0	0	0	0	0	0	0	0	0	0	0	0	0	0	0	0	0	0
0.0194175	2	Brachybacterium unknown species	0	0	0	0	0	0	0	0	0	0	0	0	0	0	0	0	0	0	0	0	0	0	0	0	0	0	0	0	0	0	0	0	0	0	0	0	0	0	0	0	0	0	0	0	0	0	0
0.0194175	2	Enterococcus italicus	0	0	0	0	0	0	0	0	0	0	0	0	0	0	0	0	0	0	0	0	0	0	0	0	0	0	0	0	0	0	0	0	0	0	0	0	0	0	0	0	0	0	0	0	0	0	0
0.0194175	2	Enterococcus unknown species	0	0	0	0	0	0	0	0	0	0	0	0	0	0	0	0	0	0	0	0	0	0	0	0	0	0	0	0	0	0	0	0	0	0.0118558	0	0	0	0	0	0	0	0	0	0	0	0	0
0.0194175	2	Escherichia coli	0	0	0	0	0	0	0	0	0	0	0	0	0	0	0	0	0	0	0	0	0	0	0	0	0	0	0	0	0	0	0	0	0	0	0	0	0.0066868	0	0	0	0	0	0	0	0	0	0
0.0194175	2	Lactobacillus amylovorus	0	0	0	0	0	0	0	0	0	0	0	0	0	0	0	0	0	0	0	0	0	0	0	0	0	0	0	0	0	0	0	0	0	0	0	0	0	0.00621348	0	0	0	0	0	0	0	0.039759	0
0.0194175	2	Lactobacillus crispatus	0	0	0	0	0	0	0	0	0	0	0	0	0	0	0	0	0	0	0	0	0	0	0	0	0	0	0	0	0	0	0	0	0	0	0	0	0	0.00529991	0	0	0	0	0	0	0	0	0
0.0194175	2	Lactobacillus sakei	0	0	0.0655112	0	0	0	0	0	0	0	0	0	0	0	0	0	0	0	0	0	0	0	0	0	0	0	0	0	0	0	0	0	0	0	0	0	0	0	0	0	0	0	0	0	0	0	0
0.0194175	2	Lactococcus garvieae	0	0	0	0	0	0	0	0	0	0	0	0	0	0	0	0	0	0	0	0	0	0	0	0	0	0	0	0	0	0	0	0	0	0	0	0	0	0	0	0	0	0	0	0	0	0	0
0.0194175	2	Limosilactobacillus unknown species	0	0	0	0	0	0	0	0	0	0	0	0	0	0	0	0	0	0	0	0	0	0	0	0	0	0	0	0	0	0	0	0	0	0	0	0	0	0	0	0	0	0	0	0	0	0	0
0.0194175	2	Pediococcus unknown species	0	0	0	0	0	0	0	0	0	0	0	0	0	0	0	0	0	0	0	0	0	0	0	0	0	0	0	0	0	0	0	0	0	0	0	0	0	0	0	0	0	0	0	0	0	0	0
0.0194175	2	Psychrobacter fozii	0	0	0	0	0	0	0	0	0	0	0	0	0	0	0	0	0	0	0	0	0	0	0	0	0	0	0	0	0	0	0	0	0	0	0	0	0	0	0	0	0	0	0	0	0	0	0
0.0194175	2	Psychrobacter immobilis	0	0	0	0	0	0	0	0	0	0	0	0	0	0	0	0	0	0	0	0	0	0.176728	0	0	0	0	0	0	0	0	0	0	0	0	0	0	0	0	0	0	0	0	0	0	0	0	0
0.0194175	2	Psychrobacter pacificensis	0	0	0	0	0	0	0	0	0	0	0	0	0	0	0	0	0	0	0	0	0	0.0102019	0	0	0	0	0	0	0	0	0	0	0	0	0	0	0	0	0	0	0	0	0	0	0	0	0
0.0194175	2	Streptococcus equinus	0	0	0	0	0	0	0	0	0	0	0	0	0	0	0	0	0	0	0.0162663	0	0	0	0	0	0	0	0	0	0	0	0	0	0	0	0	0	0	0	0	0	0	0	0	0	0	0	0
0.0194175	2	Streptococcus lutetiensis	0	0	0	0	0	0	0	0	0	0	0	0	0	0	0	0	0	0	0.0172839	0	0	0	0	0	0	0	0	0	0	0	0	0	0	0	0	0	0	0	0	0	0	0	0	0	0	0	0
0.0194175	2	Streptococcus parauberis	0	0	0	0	0	0	0	0	0	0	0	0	0	0	0	0	0	0	0	0	0	0	0	0	0	0	0	0	0	0	0	0	0	0	0	0	0	0	0	0	0	0	0	0	0	0	0
0.0194175	2	Streptococcus salivarius	0	0	0	0	0	0	0	0	0	0	0	0	0	0	0	0	0	0	0	0	0	0	0	0	0	0	0	0	0	0	0	0	0	0	0	0	0	0	0	0	0	0	0	0	0	0	0
0.0194175	2	Streptococcus suis	0	0	0	0	0	0	0	0	0	0	0	0	0	0	0	0	0	0	0	0	0	0	0	0	0	0	0	0	0	0	0	0	0	0	0	0	0	0	0	0	0	0	0	0	0	0	0
0.00970874	1	Pseudomonas unknown species	0.0245757	0	0	0	0	0	0	0	0	0	0	0	0	0	0	0	0	0	0	0	0	0	0	0	0	0	0	0	0	0	0	0	0	0	0	0	0	0	0	0	0	0	0	0	0	0	0
0.00970874	1	Pseudomonas bubulae	0.0186094	0	0	0	0	0	0	0	0	0	0	0	0	0	0	0	0	0	0	0	0	0	0	0	0	0	0	0	0	0	0	0	0	0	0	0	0	0	0	0	0	0	0	0	0	0	0
0.00970874	1	Pseudomonas fragi	0.0471062	0	0	0	0	0	0	0	0	0	0	0	0	0	0	0	0	0	0	0	0	0	0	0	0	0	0	0	0	0	0	0	0	0	0	0	0	0	0	0	0	0	0	0	0	0	0
0.00970874	1	Pseudomonas helleri	0.0218363	0	0	0	0	0	0	0	0	0	0	0	0	0	0	0	0	0	0	0	0	0	0	0	0	0	0	0	0	0	0	0	0	0	0	0	0	0	0	0	0	0	0	0	0	0	0
0.00970874	1	Lactobacillus hilgardii	0	0	0	0	0	0	0	0	0	0	0	0	0.00487481	0	0	0	0	0	0	0	0	0	0	0	0	0	0	0	0	0	0	0	0	0	0	0	0	0	0	0	0	0	0	0	0	0	0
0.00970874	1	Pseudomonas carnis	0.00785227	0	0	0	0	0	0	0	0	0	0	0	0	0	0	0	0	0	0	0	0	0	0	0	0	0	0	0	0	0	0	0	0	0	0	0	0	0	0	0	0	0	0	0	0	0	0
0.00970874	1	Pseudomonas proteolytica	0.0416501	0	0	0	0	0	0	0	0	0	0	0	0	0	0	0	0	0	0	0	0	0	0	0	0	0	0	0	0	0	0	0	0	0	0	0	0	0	0	0	0	0	0	0	0	0	0
0.00970874	1	Rahnella inusitata	0.0112035	0	0	0	0	0	0	0	0	0	0	0	0	0	0	0	0	0	0	0	0	0	0	0	0	0	0	0	0	0	0	0	0	0	0	0	0	0	0	0	0	0	0	0	0	0	0
0.00970874	1	Staphylococcus equorum	0	0	0	0	0	0	0	0	0	0	0	0	0	0	0	0	0	0	0	0	0	0	0	0	0	0	0	0	0	0	0	0	0	0	0	0	0	0	0	0	0	0	0	0	0	0	0
0.00970874	1	Carnobacterium maltaromaticum	0.0177657	0	0	0	0	0	0	0	0	0	0	0	0	0	0	0	0	0	0	0	0	0	0	0	0	0	0	0	0	0	0	0	0	0	0	0	0	0	0	0	0	0	0	0	0	0	0
0.00970874	1	Citrobacter freundii	0	0	0	0	0	0	0	0	0	0	0	0	0	0	0	0	0	0	0	0	0	0	0	0	0	0	0	0	0	0	0	0	0	0	0	0	0	0	0	0	0	0	0	0	0	0	0
0.00970874	1	Hafnia alvei	0	0	0	0	0	0	0	0	0	0	0	0	0	0	0	0	0	0	0	0	0	0	0	0	0	0	0	0	0	0	0	0	0	0	0	0	0	0	0	0	0	0	0	0	0	0	0
0.00970874	1	Pediococcus acidilactici	0	0	0	0	0	0	0	0	0	0	0	0	0	0	0	0	0	0	0	0	0	0	0	0	0	0	0	0	0	0	0	0	0	0	0	0	0	0	0	0	0	0	0	0	0	0	0
0.00970874	1	Photobacterium unknown species	0	0	0	0	0	0	0	0	0	0	0	0	0	0	0	0	0	0	0	0	0	0	0	0	0	0	0	0	0	0	0	0	0	0	0	0	0	0	0	0	0	0	0	0	0	0	0
0.00970874	1	Pseudomonas gessardii	0.0029445	0	0	0	0	0	0	0	0	0	0	0	0	0	0	0	0	0	0	0	0	0	0	0	0	0	0	0	0	0	0	0	0	0	0	0	0	0	0	0	0	0	0	0	0	0	0
0.00970874	1	Raoultella ornithinolytica	0	0	0	0	0	0	0	0	0	0	0	0	0	0	0	0	0	0	0	0	0	0	0	0	0	0	0	0	0	0	0	0	0	0	0	0	0	0	0	0	0	0	0	0	0	0	0
0.00970874	1	Acidipropionibacterium acidipropionici	0	0	0	0	0	0	0	0	0	0	0	0	0	0	0	0	0	0	0	0	0	0	0	0	0	0	0	0	0	0	0	0	0	0	0	0	0	0	0	0	0	0	0	0	0	0	0
0.00970874	1	Acidipropionibacterium jensenii	0	0	0	0	0	0	0	0	0	0	0	0	0	0	0	0	0	0	0	0	0	0	0	0	0	0	0	0	0	0	0	0	0	0	0	0	0	0	0	0	0	0	0	0	0	0	0
0.00970874	1	Acidipropionibacterium unknown species	0	0	0	0	0	0	0	0	0	0	0	0	0	0	0	0	0	0	0	0	0	0	0	0	0	0	0	0	0	0	0	0	0	0	0	0	0	0	0	0	0	0	0	0	0	0	0
0.00970874	1	Acinetobacter albensis	0.0134984	0	0	0	0	0	0	0	0	0	0	0	0	0	0	0	0	0	0	0	0	0	0	0	0	0	0	0	0	0	0	0	0	0	0	0	0	0	0	0	0	0	0	0	0	0	0
0.00970874	1	Bavariicoccus seileri	0	0	0	0	0	0	0	0	0	0	0	0	0	0	0	0	0	0	0.00727103	0	0	0	0	0	0	0	0	0	0	0	0	0	0	0	0	0	0	0	0	0	0	0	0	0	0	0	0
0.00970874	1	Brevibacterium unknown species	0	0	0	0	0	0	0	0	0	0	0	0	0	0	0	0	0	0	0	0	0	0	0	0	0	0	0	0	0	0	0	0	0	0	0	0	0	0	0	0	0	0	0	0	0	0	0
0.00970874	1	Citrobacter youngae	0	0	0	0	0	0	0	0	0	0	0	0	0	0	0	0	0	0	0	0	0	0	0	0	0	0	0	0	0	0	0	0	0	0	0	0	0	0	0	0	0	0	0	0	0	0	0
0.00970874	1	Corynebacterium flavescens	0	0	0	0	0	0	0	0	0	0	0	0	0	0	0	0	0	0	0	0	0	0	0	0	0	0	0	0	0	0	0	0	0	0	0	0	0	0	0	0	0	0	0	0	0	0	0
0.00970874	1	Enterobacter asburiae	0	0	0	0	0	0	0	0	0	0	0	0	0	0	0	0	0	0	0	0	0	0	0	0	0	0	0	0	0	0	0	0	0	0	0	0	0	0	0	0	0	0	0	0	0	0	0
0.00970874	1	Enterococcus gilvus	0	0	0	0	0	0	0	0	0	0	0	0	0	0	0	0	0	0	0	0	0	0	0	0	0	0	0	0	0	0	0.00608664	0	0	0	0	0	0	0	0	0	0	0	0	0	0	0	0
0.00970874	1	Glutamicibacter unknown species	0	0	0	0	0	0	0	0	0	0	0	0	0	0	0	0	0	0	0	0	0	0	0	0	0	0	0	0	0	0	0	0	0	0	0	0	0	0	0	0	0	0	0	0	0	0	0
0.00970874	1	Halomonas unknown species	0	0	0	0	0	0	0	0	0	0	0	0	0	0	0	0	0	0	0	0	0	0	0	0	0	0	0	0	0	0	0	0	0	0	0	0	0	0	0	0	0	0	0	0	0	0	0
0.00970874	1	Klebsiella oxytoca	0	0	0	0	0	0	0	0	0	0	0	0	0	0	0	0	0	0	0	0	0	0	0	0	0	0	0	0	0	0	0	0	0	0	0	0	0	0	0	0	0	0	0	0	0	0	0
0.00970874	1	Lactobacillus amylolyticus	0	0	0	0	0	0	0	0	0	0	0	0	0	0	0	0	0	0	0	0	0	0	0	0	0	0	0	0	0	0	0	0	0	0	0	0	0	0	0	0	0	0	0	0	0	0.0139138	0
0.00970874	1	Lactobacillus equicursoris	0	0	0	0	0	0	0	0	0	0	0	0	0	0	0	0	0	0	0	0	0	0	0	0	0	0	0	0	0	0	0	0	0	0	0	0	0	0	0.00613532	0	0	0	0	0	0	0	0
0.00970874	1	Lactobacillus ghanensis	0	0	0	0	0.0125933	0	0	0	0	0	0	0	0	0	0	0	0	0	0	0	0	0	0	0	0	0	0	0	0	0	0	0	0	0	0	0	0	0	0	0	0	0	0	0	0	0	0
0.00970874	1	Lactobacillus pontis	0	0	0	0	0	0	0	0	0	0	0	0	0	0	0	0	0	0	0	0	0	0	0	0	0	0	0	0	0	0	0	0	0	0	0	0	0	0	0	0	0	0	0	0	0	0	0
0.00970874	1	Macrococcus caseolyticus	0	0	0	0	0	0	0	0	0	0	0	0	0	0	0	0	0	0	0	0	0	0	0	0	0	0	0	0	0	0	0	0	0	0	0	0	0	0	0	0	0	0	0	0	0	0	0
0.00970874	1	Marinilactibacillus psychrotolerans	0	0	0	0	0	0	0	0	0	0	0	0	0	0	0	0	0	0	0	0	0	0	0	0	0	0	0	0	0	0	0	0	0	0	0	0	0	0	0	0	0	0	0	0	0	0	0
0.00970874	1	Pediococcus parvulus	0	0	0	0	0	0	0	0	0	0	0	0	0	0	0	0	0	0	0	0	0	0	0	0	0	0	0	0	0	0	0	0	0	0	0	0	0	0	0	0	0	0	0	0	0	0	0
0.00970874	1	Pseudoalteromonas translucida	0	0	0	0	0	0	0	0	0	0	0	0	0	0	0	0	0	0	0	0	0	0	0	0	0	0	0	0	0	0	0	0	0	0	0	0	0	0	0	0	0	0	0	0	0	0	0
0.00970874	1	Pseudoalteromonas unknown species	0	0	0	0	0	0	0	0	0	0	0	0	0	0	0	0	0	0	0	0	0	0	0	0	0	0	0	0	0	0	0	0	0	0	0	0	0	0	0	0	0	0	0	0	0	0	0
0.00970874	1	Pseudomonas lurida	0.0212394	0	0	0	0	0	0	0	0	0	0	0	0	0	0	0	0	0	0	0	0	0	0	0	0	0	0	0	0	0	0	0	0	0	0	0	0	0	0	0	0	0	0	0	0	0	0
0.00970874	1	Streptococcus uberis	0	0	0	0	0	0	0	0	0	0	0	0	0	0	0	0	0	0	0	0	0	0	0	0	0	0	0	0	0	0	0	0	0	0	0	0	0	0	0	0	0	0	0	0	0	0	0
0.00970874	1	Tetragenococcus koreensis	0	0	0	0	0	0	0	0	0	0	0	0	0	0	0	0	0	0	0	0	0	0	0	0	0	0	0	0	0	0	0	0	0	0	0	0	0	0	0	0	0	0	0	0	0	0	0
0.00970874	1	Tetragenococcus unknown species	0	0	0	0	0	0	0	0	0	0	0	0	0	0	0	0	0	0	0	0	0	0	0	0	0	0	0	0	0	0	0	0	0	0	0	0	0	0	0	0	0	0	0	0	0	0	0
0.00970874	1	Vagococcus salmoninarum	0	0	0	0	0	0	0	0	0	0	0	0	0	0	0	0	0	0	0	0	0	0	0	0	0	0	0	0	0	0	0	0	0	0	0	0	0	0	0	0	0	0	0	0	0	0	0
0.00970874	1	Vibrio casei	0	0	0	0	0	0	0	0	0	0	0	0	0	0	0	0	0	0	0	0	0	0	0	0	0	0	0	0	0	0	0	0	0	0	0	0	0	0	0	0	0	0	0	0	0	0	0
0.00970874	1	Vibrio unknown species	0	0	0	0	0	0	0	0	0	0	0	0	0	0	0	0	0	0	0	0	0	0	0	0	0	0	0	0	0	0	0	0	0	0	0	0	0	0	0	0	0	0	0	0	0	0	0
0	0	Pseudomonas lundensis	0	0	0	0	0	0	0	0	0	0	0	0	0	0	0	0	0	0	0	0	0	0	0	0	0	0	0	0	0	0	0	0	0	0	0	0	0	0	0	0	0	0	0	0	0	0	0
0	0	Pseudomonas saxonica	0	0	0	0	0	0	0	0	0	0	0	0	0	0	0	0	0	0	0	0	0	0	0	0	0	0	0	0	0	0	0	0	0	0	0	0	0	0	0	0	0	0	0	0	0	0	0
0	0	Acinetobacter guillouiae	0	0	0	0	0	0	0	0	0	0	0	0	0	0	0	0	0	0	0	0	0	0	0	0	0	0	0	0	0	0	0	0	0	0	0	0	0	0	0	0	0	0	0	0	0	0	0
0	0	Acinetobacter unknown species	0	0	0	0	0	0	0	0	0	0	0	0	0	0	0	0	0	0	0	0	0	0	0	0	0	0	0	0	0	0	0	0	0	0	0	0	0	0	0	0	0	0	0	0	0	0	0
0	0	Pseudomonas brenneri	0	0	0	0	0	0	0	0	0	0	0	0	0	0	0	0	0	0	0	0	0	0	0	0	0	0	0	0	0	0	0	0	0	0	0	0	0	0	0	0	0	0	0	0	0	0	0
0	0	Raoultella terrigena	0	0	0	0	0	0	0	0	0	0	0	0	0	0	0	0	0	0	0	0	0	0	0	0	0	0	0	0	0	0	0	0	0	0	0	0	0	0	0	0	0	0	0	0	0	0	0
0	0	Corallococcus unknown species	0	0	0	0	0	0	0	0	0	0	0	0	0	0	0	0	0	0	0	0	0	0	0	0	0	0	0	0	0	0	0	0	0	0	0	0	0	0	0	0	0	0	0	0	0	0	0
0	0	Corynebacterium pollutisoli	0	0	0	0	0	0	0	0	0	0	0	0	0	0	0	0	0	0	0	0	0	0	0	0	0	0	0	0	0	0	0	0	0	0	0	0	0	0	0	0	0	0	0	0	0	0	0
0	0	Corynebacterium unknown species	0	0	0	0	0	0	0	0	0	0	0	0	0	0	0	0	0	0	0	0	0	0	0	0	0	0	0	0	0	0	0	0	0	0	0	0	0	0	0	0	0	0	0	0	0	0	0
0	0	Enterobacter unknown species	0	0	0	0	0	0	0	0	0	0	0	0	0	0	0	0	0	0	0	0	0	0	0	0	0	0	0	0	0	0	0	0	0	0	0	0	0	0	0	0	0	0	0	0	0	0	0
0	0	Kocuria unknown species	0	0	0	0	0	0	0	0	0	0	0	0	0	0	0	0	0	0	0	0	0	0	0	0	0	0	0	0	0	0	0	0	0	0	0	0	0	0	0	0	0	0	0	0	0	0	0
0	0	Lactobacillus frumenti	0	0	0	0	0	0	0	0	0	0	0	0	0	0	0	0	0	0	0	0	0	0	0	0	0	0	0	0	0	0	0	0	0	0	0	0	0	0	0	0	0	0	0	0	0	0	0
0	0	Lelliottia unknown species	0	0	0	0	0	0	0	0	0	0	0	0	0	0	0	0	0	0	0	0	0	0	0	0	0	0	0	0	0	0	0	0	0	0	0	0	0	0	0	0	0	0	0	0	0	0	0
0	0	Leuconostoc citreum	0	0	0	0	0	0	0	0	0	0	0	0	0	0	0	0	0	0	0	0	0	0	0	0	0	0	0	0	0	0	0	0	0	0	0	0	0	0	0	0	0	0	0	0	0	0	0
0	0	Pasteurella unknown species	0	0	0	0	0	0	0	0	0	0	0	0	0	0	0	0	0	0	0	0	0	0	0	0	0	0	0	0	0	0	0	0	0	0	0	0	0	0	0	0	0	0	0	0	0	0	0
0	0	Photobacterium phosphoreum	0	0	0	0	0	0	0	0	0	0	0	0	0	0	0	0	0	0	0	0	0	0	0	0	0	0	0	0	0	0	0	0	0	0	0	0	0	0	0	0	0	0	0	0	0	0	0
0	0	Pseudomonas simiae	0	0	0	0	0	0	0	0	0	0	0	0	0	0	0	0	0	0	0	0	0	0	0	0	0	0	0	0	0	0	0	0	0	0	0	0	0	0	0	0	0	0	0	0	0	0	0
0	0	Pseudomonas sivasensis	0	0	0	0	0	0	0	0	0	0	0	0	0	0	0	0	0	0	0	0	0	0	0	0	0	0	0	0	0	0	0	0	0	0	0	0	0	0	0	0	0	0	0	0	0	0	0
0	0	Serratia liquefaciens	0	0	0	0	0	0	0	0	0	0	0	0	0	0	0	0	0	0	0	0	0	0	0	0	0	0	0	0	0	0	0	0	0	0	0	0	0	0	0	0	0	0	0	0	0	0	0
0	0	Staphylococcus saprophyticus	0	0	0	0	0	0	0	0	0	0	0	0	0	0	0	0	0	0	0	0	0	0	0	0	0	0	0	0	0	0	0	0	0	0	0	0	0	0	0	0	0	0	0	0	0	0	0
0	0	Staphylococcus unknown species	0	0	0	0	0	0	0	0	0	0	0	0	0	0	0	0	0	0	0	0	0	0	0	0	0	0	0	0	0	0	0	0	0	0	0	0	0	0	0	0	0	0	0	0	0	0	0
[truncated: 56 more columns]

## Sheet: CCSTs Average Absolute Profiles
CCSTs composition in absolute cell count
Total Cell Count	1494350000	6741820000	15267230000	1655921000	347680000	16820000	31730000	383000000	50400000	894000000	49400000
Average cells count	1.06739e+06	2.0065e+06	1.67772e+06	1.1828e+06	413905	30035.7	113322	1.36786e+06	360000	3.19286e+06	176428
STDEV Average number of species	3.35989	4.9248	4.12502	4.39823	3.63318	0.5	0.707107	0	N.D.	6.36396	2.12132
Average number of species	6.8	8.41667	8.6	9.7	8	6.75	12.5	18	9	10.5	10.5
Number of species	28	63	95	36	24	14	17	23	9	16	15
Samples percentage	0.078125	0.1875	0.507812	0.078125	0.046875	0.03125	0.015625	0.015625	0.0078125	0.015625	0.015625
Samples Count	10	24	65	10	6	4	2	2	1	2	2
Taxa	HPCCSTs 1	HPCCSTs 2	HPCCSTs 3	HPCCSTs 4	HPCCSTs 5	LPCCSTs 1	LPCCSTs 2	LPCCSTs 3	LPCCSTs 4	LPCCSTs 5	LPCCSTs 6	Max
Lactococcus lactis	71780.7	1.99352e+08	5.61588e+06	1.16489e+06	105724	129296	1.22021e+06	2.17276e+07	0	0	0	1.99352e+08
Streptococcus thermophilus	5.04625e+07	1.71854e+07	1.6447e+08	3.41621e+07	1.20852e+07	42006.7	0	3.05679e+07	5.69129e+06	5.46314e+07	0	1.6447e+08
Psychrobacter unknown species	0	0	668533	0	0	0	0	0	0	1.25299e+08	509452	1.25299e+08
Psychrobacter immobilis	0	0	0	0	0	0	0	0	0	9.75177e+07	0	9.75177e+07
Lactobacillus paracasei	469931	1.40081e+07	1.75746e+07	9.70156e+07	612965	100448	2.80213e+06	3.21493e+06	1.0493e+07	2.66204e+07	0	9.70156e+07
Lactobacillus delbrueckii	8.66435e+07	506849	9.21846e+06	1.04782e+07	6.88751e+06	465741	0	4.08123e+06	0	3.40323e+07	0	8.66435e+07
Lactobacillus kefiranofaciens	0	0	80126.8	0	135047	0	0	4.71283e+07	0	0	0	4.71283e+07
Vibrio unknown species	0	0	0	0	0	0	0	0	0	4.53382e+07	0	4.53382e+07
Lactobacillus helveticus	3.84301e+06	19836.6	9.03267e+06	2.1142e+06	3.37588e+07	95390.2	0	1.68202e+07	0	0	0	3.37588e+07
Propionibacterium freudenreichii	0	0	3.17974e+06	101520	0	0	0	0	1.86694e+07	0	0	1.86694e+07
Psychrobacter fozii	0	0	57651.3	0	0	0	0	0	0	1.81794e+07	0	1.81794e+07
Halomonas unknown species	0	0	0	0	0	0	0	0	0	1.15081e+07	0	1.15081e+07
Enterococcus italicus	0	47989.3	0	0	0	0	0	1.1504e+07	0	0	0	1.1504e+07
Streptococcus unknown species	1.48002e+06	714260	4.48269e+06	752373	752234	0	0	1.03093e+07	0	0	0	1.03093e+07
Lactobacillus kefiri	0	207909	124282	0	0	0	441398	1.00725e+07	0	0	0	1.00725e+07
Bifidobacterium mongoliense	0	0	705022	1.53537e+06	0	0	574668	4.54616e+06	8.7365e+06	0	0	8.7365e+06
Pseudoalteromonas translucida	0	0	0	0	0	0	0	0	0	7.91416e+06	0	7.91416e+06
Lactobacillus parabuchneri	242409	89864.5	3.52405e+06	2.30968e+06	0	0	1.75932e+06	7.70422e+06	0	0	0	7.70422e+06
Lactobacillus unknown species	4.31172e+06	1.84336e+06	2.19208e+06	6.34237e+06	1.3071e+06	280797	908098	7.67146e+06	993580	0	0	7.67146e+06
Vagococcus salmoninarum	0	0	0	0	0	0	0	0	0	7.56648e+06	0	7.56648e+06
Pseudomonas bubulae	0	240857	56400.6	0	103955	0	0	0	0	0	7.44137e+06	7.44137e+06
Leuconostoc unknown species	0	6.13018e+06	214361	151281	0	0	0	0	0	0	0	6.13018e+06
Lactobacillus otakiensis	0	96429.8	513216	0	0	0	5.9054e+06	468585	0	0	0	5.9054e+06
Leuconostoc pseudomesenteroides	0	5.70232e+06	169584	120799	0	0	0	0	0	0	0	5.70232e+06
Lactiplantibacillus plantarum	41897.1	5.6469e+06	703315	1.2718e+06	0	414393	597528	736656	0	0	0	5.6469e+06
Lactococcus unknown species	0	5.44497e+06	315848	0	131626	16327.8	0	1.16848e+06	0	0	0	5.44497e+06
Lactococcus raffinolactis	11197.9	5.36748e+06	90264	0	0	0	0	0	0	0	0	5.36748e+06
Pseudomonas unknown species	2235.3	175082	75484.6	0	36032.8	0	0	0	0	0	4.69728e+06	4.69728e+06
Leuconostoc mesenteroides	0	4.38879e+06	1.34228e+06	1.29783e+06	0	0	738903	0	0	0	0	4.38879e+06
Vibrio casei	0	0	0	0	0	0	0	0	0	4.24224e+06	0	4.24224e+06
Bifidobacterium crudilactis	0	511372	91692.5	180695	0	0	0	4.1541e+06	0	0	0	4.1541e+06
Pseudomonas saxonica	0	190476	0	0	24674.4	0	0	0	0	0	4.10188e+06	4.10188e+06
Streptococcus suis	0	0	40488.1	0	0	0	0	3.986e+06	0	0	0	3.986e+06
Psychrobacter pacificensis	0	0	0	0	0	0	0	0	0	3.97047e+06	0	3.97047e+06
Lactobacillus harbinensis	57104.5	0	90163.5	927630	0	13767.6	63989.5	0	3.67436e+06	0	0	3.67436e+06
Brochothrix thermosphacta	0	0	19054.9	0	0	0	0	0	0	3.26805e+06	225781	3.26805e+06
Pseudomonas helleri	0	705267	66180.8	0	132900	0	0	0	0	0	2.92551e+06	2.92551e+06
Glutamicibacter unknown species	0	0	0	0	0	0	0	0	0	2.65001e+06	0	2.65001e+06
Photobacterium unknown species	0	0	1102.72	0	0	0	0	0	0	2.60014e+06	0	2.60014e+06
Lactobacillus rhamnosus	854216	192557	519061	1.3644e+06	122858	2.40597e+06	0	0	638223	0	0	2.40597e+06
Acinetobacter johnsonii	1311.46	2.06585e+06	9357.44	0	0	0	0	0	0	0	0	2.06585e+06
Enterobacter asburiae	0	0	0	0	0	0	0	1.77321e+06	0	0	0	1.77321e+06
Pseudoalteromonas unknown species	0	0	0	0	0	0	0	0	0	1.6617e+06	0	1.6617e+06
Pseudomonas fragi	1501.13	139410	142768	0	0	0	0	0	0	0	1.53287e+06	1.53287e+06
Pseudomonas sivasensis	0	0	0	0	0	0	0	0	0	0	1.46372e+06	1.46372e+06
Bifidobacterium unknown species	0	0	83283.8	124612	0	0	72960	1.38428e+06	985980	0	0	1.38428e+06
Streptococcus infantarius	11580.9	380283	1.34858e+06	31876.7	0	0	0	0	0	0	0	1.34858e+06
Enterobacter hormaechei	0	1.1226e+06	0	0	0	0	0	0	0	0	0	1.1226e+06
Acidipropionibacterium jensenii	0	0	1.07667e+06	0	0	0	0	0	0	0	0	1.07667e+06
Enterococcus unknown species	0	0	13187.4	0	0	0	0	1.05049e+06	0	0	0	1.05049e+06
Streptococcus gallolyticus	185824	1.01305e+06	615970	0	0	0	0	0	0	0	0	1.01305e+06
Acinetobacter guillouiae	0	905884	0	0	0	0	0	0	0	0	0	905884
Tetragenococcus koreensis	0	0	0	872459	0	0	0	0	0	0	0	872459
Lactobacillus diolivorans	0	843739	14537	0	0	0	153598	0	0	0	0	843739
Lactobacillus coryniformis	0	311480	157149	780390	0	0	0	0	0	0	0	780390
Pseudomonas lundensis	0	27838	0	0	151865	0	0	0	0	0	734215	734215
Raoultella terrigena	0	713661	0	0	0	0	0	0	0	0	0	713661
Lactobacillus parafarraginis	0	0	464007	281858	0	0	183807	668485	0	0	0	668485
Lactobacillus curvatus	0	665436	41871.8	0	0	0	0	0	0	0	0	665436
Lactobacillus amylovorus	0	0	0	0	566988	0	0	0	0	0	0	566988
Limosilactobacillus fermentum	266085	12951	548470	176685	449583	38482.6	0	0	0	0	0	548470
Lactobacillus brevis	0	466576	164024	368820	0	0	328991	522938	0	0	0	522938
Propionibacterium unknown species	0	0	129002	0	0	0	0	0	517540	0	0	517540
Brevibacterium aurantiacum	0	0	496535	0	0	0	0	239135	0	0	0	496535
Lactobacillus sakei	0	0	489931	0	0	0	0	0	0	0	0	489931
Enterococcus durans	16577.1	0	485029	0	0	0	0	0	0	0	0	485029
Lactobacillus hilgardii	0	476903	7132.22	0	0	0	0	0	0	0	0	476903
Pseudomonas gessardii	0	0	8924.1	0	0	0	0	0	0	0	443403	443403
Lactococcus piscium	0	0	431137	0	0	0	0	0	0	0	0	431137
Pediococcus acidilactici	0	0	8320.08	392308	0	0	0	0	0	0	0	392308
Leuconostoc lactis	131013	121765	371122	0	0	0	0	0	0	0	0	371122
Lactobacillus pontis	0	0	352971	0	0	0	0	0	0	0	0	352971
Pediococcus parvulus	0	321906	0	0	0	0	0	0	0	0	0	321906
Leuconostoc citreum	0	317106	0	0	0	0	0	0	0	0	0	317106
Lactobacillus buchneri	87510.3	0	110001	314955	0	0	0	0	0	0	0	314955
Citrobacter freundii	0	314390	0	0	0	0	0	0	0	0	0	314390
Acinetobacter unknown species	0	249593	0	0	40960.8	0	0	0	0	0	0	249593
Pseudomonas proteolytica	0	0	126651	0	0	0	0	0	0	0	244019	244019
Enterococcus faecalis	0	59747.8	99465.8	238921	0	0	0	0	0	0	0	238921
Lactococcus garvieae	0	0	202250	0	0	0	0	0	0	0	0	202250
Lactococcus laudensis	0	195040	0	0	0	0	0	0	0	0	0	195040
Klebsiella michiganensis	0	190962	17991.3	0	0	0	0	0	0	0	0	190962
Lactobacillus zeae	47746.6	0	0	2910.36	0	185423	0	0	0	0	0	185423
Lactobacillus amylolyticus	0	0	0	0	184358	0	0	0	0	0	0	184358
Pseudomonas simiae	0	0	0	0	155099	0	0	0	0	0	0	155099
Raoultella ornithinolytica	0	140857	2724.92	0	0	0	0	0	0	0	0	140857
Enterococcus malodoratus	0	0	30375.8	139354	0	0	0	0	0	0	0	139354
Acidipropionibacterium unknown species	0	0	133989	0	0	0	0	0	0	0	0	133989
Staphylococcus equorum	0	0	129928	79112.7	0	0	0	0	0	0	0	129928
Enterobacter unknown species	0	129452	0	0	0	0	0	0	0	0	0	129452
Pseudomonas brenneri	0	118918	0	0	0	0	0	0	0	0	122903	122903
Citrobacter braakii	0	122519	0	0	0	0	0	0	0	0	0	122519
Pediococcus pentosaceus	0	66511.5	114820	0	0	0	0	0	0	0	0	114820
Rahnella inusitata	0	0	33955.4	0	47827.7	0	0	0	0	0	109860	109860
Corynebacterium flavescens	0	0	0	107671	0	0	0	0	0	0	0	107671
Streptococcus uberis	0	0	103093	0	0	0	0	0	0	0	0	103093
Brachybacterium unknown species	0	0	100685	0	0	0	0	0	0	0	0	100685
Enterococcus faecium	27516.1	72054.2	97506.2	0	0	0	0	0	0	0	0	97506.2
Tetragenococcus unknown species	0	0	0	93879.9	0	0	0	0	0	0	0	93879.9
Lactobacillus equicursoris	93870.4	0	0	0	0	0	0	0	0	0	0	93870.4
Pediococcus unknown species	0	44676.5	0	89533.5	0	0	0	0	0	0	0	89533.5
Escherichia coli	0	55930.1	0	88265.8	0	0	0	0	0	0	0	88265.8
Serratia liquefaciens	0	88134.7	0	0	0	0	0	0	0	0	0	88134.7
Streptococcus lutetiensis	0	0	87948.2	0	0	0	0	0	0	0	0	87948.2
Pseudomonas lactis	0	0	20725	70161.4	0	0	0	0	0	0	84505.4	84505.4
Lactobacillus versmoldensis	0	52136	79470	0	0	0	38647.2	0	0	0	0	79470
Streptococcus parauberis	0	71567.1	55263.7	0	0	0	0	0	0	0	0	71567.1
Lactobacillus frumenti	0	0	0	0	69192.5	0	0	0	0	0	0	69192.5
Streptococcus salivarius	0	0	67926.1	0	0	0	0	0	0	0	0	67926.1
Carnobacterium maltaromaticum	0	0	67713	0	0	0	0	0	0	0	0	67713
Streptococcus equinus	0	0	64953.1	0	0	0	0	0	0	0	0	64953.1
Pseudomonas lurida	0	0	64371.8	0	0	0	0	0	0	0	0	64371.8
Pseudomonas carnis	0	0	24553.3	0	0	0	0	0	0	0	63178.3	63178.3
Lactococcus petauri	0	62175.7	62796.1	0	0	0	0	0	0	0	0	62796.1
Citrobacter youngae	0	53368.3	0	0	0	0	0	0	0	0	0	53368.3
Lactobacillus pentosus	0	0	24083.2	0	0	0	51423.2	0	0	0	0	51423.2
Kocuria unknown species	0	0	0	47561.6	0	0	0	0	0	0	0	47561.6
Acidipropionibacterium acidipropionici	0	0	46070.7	0	0	0	0	0	0	0	0	46070.7
Lactobacillus crispatus	0	0	0	0	44230	0	0	0	0	0	0	44230
Lelliottia unknown species	0	42634.4	0	0	0	0	0	0	0	0	0	42634.4
Hafnia alvei	0	41793.8	5728.2	0	0	0	0	0	0	0	0	41793.8
Acinetobacter albensis	0	0	40910.6	0	0	0	0	0	0	0	0	40910.6
Lactobacillus casei	40655.1	10030.6	37777.1	0	0	4559.4	0	0	0	0	0	40655.1
Limosilactobacillus unknown species	27738.5	0	0	0	39978.3	0	0	0	0	0	0	39978.3
Brevibacterium unknown species	0	0	35891.9	0	0	0	0	0	0	0	0	35891.9
Chryseobacterium haifense	0	32896.6	17659.3	0	0	0	0	0	0	0	0	32896.6
Lactiplantibacillus unknown species	0	0	5985.3	0	0	12396.7	23938.6	0	0	0	0	23938.6
Macrococcus caseolyticus	0	19727.6	0	0	0	0	0	0	0	0	0	19727.6
Enterococcus gilvus	0	0	16855.3	0	0	0	0	0	0	0	0	16855.3
Bavariicoccus seileri	0	0	12752.3	0	0	0	0	0	0	0	0	12752.3
Klebsiella oxytoca	0	0	11808.1	0	0	0	0	0	0	0	0	11808.1
Staphylococcus saprophyticus	0	0	10252.4	0	0	0	0	0	0	0	0	10252.4
Lactobacillus ghanensis	0	0	7769.1	0	0	0	0	0	0	0	0	7769.1
Marinilactibacillus psychrotolerans	0	0	5051.28	0	0	0	0	0	0	0	0	5051.28
Staphylococcus unknown species	0	0	4119.61	0	0	0	0	0	0	0	0	4119.61
Pasteurella unknown species	0	0	3259.28	0	0	0	0	0	0	0	0	3259.28
Corynebacterium pollutisoli	2282.06	0	0	0	0	0	0	0	0	0	0	2282.06
Corynebacterium unknown species	2135.08	0	0	0	0	0	0	0	0	0	0	2135.08
Photobacterium phosphoreum	0	0	755.419	0	0	0	0	0	0	0	0	755.419
Corallococcus unknown species	0	0	570.812	0	0	0	0	0	0	0	0	570.812

## Sheet: Corr. Matrix type & HPCCSTs
Correlation between cheese matrix type and HPCCSTs
Pearson
row	column	cor	p
Semi.Hard	HPCCSTs_3	0.203738	0.0210735
Hard	HPCCSTs_2	0.151142	0.0885687
Hard	HPCCSTs_3	-0.145392	0.101526
Semi.Hard	HPCCSTs_2	-0.145187	0.102014
Semi.Hard	HPCCSTs_1	-0.1074	0.227562
Soft	HPCCSTs_1	0.0988641	0.266883
Soft	HPCCSTs_5	0.0949078	0.286589
Hard	HPCCSTs_5	-0.0697736	0.433857
Semi.Hard	HPCCSTs_5	-0.0670247	0.452229
Soft	HPCCSTs_4	-0.0554603	0.534083
Hard	HPCCSTs_4	0.0549548	0.537822
Soft	HPCCSTs_3	-0.04854	0.586372
Soft	HPCCSTs_2	0.0464228	0.602825
Semi.Hard	HPCCSTs_4	0.00910167	0.918784
Hard	HPCCSTs_1	-0.00785069	0.929916

[truncated: 7 more sheets: MC_Clusters, EC detailed Analysis, PGAP Results, PGAP Heatmap, L.paracasei_EC, L.delbrueckii_EC, S.thermophilus_EC]
